# Supplementary material for: A spatial simulation approach to account for protein structure when identifying non-random somatic mutations
Source: BMC Bioinformatics. 2014 Jul 3;15:231. doi: 10.1186/1471-2105-15-231 (PMC4227039; doi:10.1186/1471-2105-15-231)
Supplement: Additional file 2 — Structure files. A list of which protein-structure-chain combinations were considered for the study. [file 1471-2105-15-231-S2.xlsx]

## Sheet: Instructions
ProteinStructureChain Tab Instructions
Column:	Meaning:
A	Protein Name
B	Uniprot Accession Number
C	Structure
D	Chain
This tab shows all the structures for which we were able to match the mutational data and the positional data via the Uniprot Identifer.
AnalyzedStructures Tab
Column:	Meaning:
A	Protein Name
B	Uniprot Access Number
C	Structure
D	Chain
This tab shows all the structures which had positional information available for at least 2 mutations. These are the structures for a which a clustering analysis was performed.

## Sheet: ProteinStructureChain
Gene	Uniprot	Structure	Chain
ABL2	P42684	2ECD	A
ABL2	P42684	2KK1	A
ABL2	P42684	2XYN	A
ABL2	P42684	3GVU	A
ABL2	P42684	3HMI	A
ABL2	P42684	3ULR	C
ACACB	O00763	2KCC	A
ACACB	O00763	3FF6	A
ACACB	O00763	3GID	A
ACACB	O00763	3GLK	A
ACACB	O00763	3JRW	A
ACACB	O00763	3JRX	A
ACTN2	P35609	1H8B	A
ACTN2	P35609	1HCI	A
ACTN2	P35609	1QUU	A
ACVR1	Q04771	3H9R	A
ACVR1	Q04771	3MTF	A
ACVR1	Q04771	3OOM	A
ACVR1	Q04771	3Q4U	A
ACVR1	Q04771	4DYM	A
ADAR	P55265	1QBJ	A
ADAR	P55265	1QGP	A
ADAR	P55265	1XMK	A
ADAR	P55265	2ACJ	A
ADAR	P55265	2GXB	A
ADAR	P55265	2L54	A
ADAR	P55265	3F21	A
ADAR	P55265	3F22	A
ADAR	P55265	3F23	A
ADAR	P55265	3IRQ	D
ADAR	P55265	3IRR	A
AKT1	P31749	1H10	A
AKT1	P31749	1UNP	A
AKT1	P31749	1UNQ	A
AKT1	P31749	1UNR	A
AKT1	P31749	2UVM	A
AKT1	P31749	2UZR	A
AKT1	P31749	2UZS	A
AKT1	P31749	3CQU	A
AKT1	P31749	3CQW	A
AKT1	P31749	3O96	A
AKT1	P31749	3OW4	A
AKT1	P31749	3QKK	A
AKT1	P31749	3QKL	A
AKT1	P31749	3QKM	A
ALK	Q9UM73	2KUP	B
ALK	Q9UM73	2KUQ	A
ALK	Q9UM73	2XB7	A
ALK	Q9UM73	2XBA	A
ALK	Q9UM73	2YHV	A
ALK	Q9UM73	2YS5	B
ALK	Q9UM73	2YT2	A
ALK	Q9UM73	3AOX	A
ALK	Q9UM73	3L9P	A
ALK	Q9UM73	3LCS	A
ALK	Q9UM73	3LCT	A
ALK	Q9UM73	4DCE	A
ANLN	Q9NQW6	2Y7B	A
APC	P25054	1DEB	A
APC	P25054	1M5I	A
APC	P25054	1T08	C
APC	P25054	1TH1	C
APC	P25054	1V18	B
APC	P25054	2RQU	B
APC	P25054	3AU3	A
APC	P25054	3QHE	A
APC	P25054	3RL7	G
APC	P25054	3RL8	F
APC	P25054	3T7U	A
APOD	P05090	2HZQ	A
APOD	P05090	2HZR	A
ARID5B	Q14865	1IG6	A
ARID5B	Q14865	2OEH	A
ASPH	Q12797	3RCQ	A
AXL	P30530	2C5D	C
B2M	P61769	1A1M	B
B2M	P61769	1A1N	B
B2M	P61769	1A1O	B
B2M	P61769	1A6Z	B
B2M	P61769	1A9B	B
B2M	P61769	1A9E	B
B2M	P61769	1AGB	B
B2M	P61769	1AGC	B
B2M	P61769	1AGD	B
B2M	P61769	1AGE	B
B2M	P61769	1AGF	B
B2M	P61769	1AKJ	B
B2M	P61769	1AO7	B
B2M	P61769	1B0G	B
B2M	P61769	1B0R	B
B2M	P61769	1BD2	B
B2M	P61769	1C16	B
B2M	P61769	1CE6	B
B2M	P61769	1CG9	B
B2M	P61769	1DE4	B
B2M	P61769	1DUY	B
B2M	P61769	1DUZ	B
B2M	P61769	1EFX	B
B2M	P61769	1EXU	B
B2M	P61769	1HHG	B
B2M	P61769	1HHH	B
B2M	P61769	1HHI	B
B2M	P61769	1HHJ	B
B2M	P61769	1HHK	B
B2M	P61769	1HLA	M
B2M	P61769	1HSA	B
B2M	P61769	1I1F	B
B2M	P61769	1I1Y	B
B2M	P61769	1I4F	B
B2M	P61769	1IM3	B
B2M	P61769	1IM9	B
B2M	P61769	1JF1	B
B2M	P61769	1JGD	B
B2M	P61769	1JGE	B
B2M	P61769	1JHT	B
B2M	P61769	1JNJ	A
B2M	P61769	1K5N	B
B2M	P61769	1KPR	B
B2M	P61769	1LDS	A
B2M	P61769	1LP9	B
B2M	P61769	1M05	B
B2M	P61769	1MHE	B
B2M	P61769	1MI5	B
B2M	P61769	1N2R	B
B2M	P61769	1P7Q	B
B2M	P61769	1PY4	A
B2M	P61769	1Q94	B
B2M	P61769	1QQD	B
B2M	P61769	1QR1	B
B2M	P61769	1QRN	B
B2M	P61769	1QSE	B
B2M	P61769	1QSF	B
B2M	P61769	1QVO	B
B2M	P61769	1R3H	B
B2M	P61769	1S9W	B
B2M	P61769	1S9X	B
B2M	P61769	1S9Y	B
B2M	P61769	1SYS	B
B2M	P61769	1SYV	B
B2M	P61769	1TMC	B
B2M	P61769	1TVB	B
B2M	P61769	1TVH	B
B2M	P61769	1VGK	B
B2M	P61769	1W0V	B
B2M	P61769	1W0W	B
B2M	P61769	1W72	B
B2M	P61769	1X7Q	B
B2M	P61769	1XH3	B
B2M	P61769	1XR8	B
B2M	P61769	1XR9	B
B2M	P61769	1XZ0	B
B2M	P61769	1YDP	B
B2M	P61769	1YPZ	B
B2M	P61769	1ZHK	B
B2M	P61769	1ZHL	B
B2M	P61769	1ZS8	B
B2M	P61769	1ZSD	B
B2M	P61769	1ZT4	B
B2M	P61769	1ZVS	B
B2M	P61769	2A83	B
B2M	P61769	2AK4	B
B2M	P61769	2AV7	B
B2M	P61769	2AXF	B
B2M	P61769	2AXG	B
B2M	P61769	2BCK	B
B2M	P61769	2BNQ	B
B2M	P61769	2BNR	B
B2M	P61769	2BSR	B
B2M	P61769	2BSS	B
B2M	P61769	2BST	B
B2M	P61769	2BVO	B
B2M	P61769	2BVP	B
B2M	P61769	2BVQ	B
B2M	P61769	2C7U	B
B2M	P61769	2CII	B
B2M	P61769	2CIK	B
B2M	P61769	2CLR	B
B2M	P61769	2D31	B
B2M	P61769	2D4D	A
B2M	P61769	2D4F	A
B2M	P61769	2DYP	B
B2M	P61769	2E8D	A
B2M	P61769	2ESV	B
B2M	P61769	2F53	B
B2M	P61769	2F54	B
B2M	P61769	2F74	B
B2M	P61769	2F8O	A
B2M	P61769	2FYY	B
B2M	P61769	2FZ3	B
B2M	P61769	2GIT	B
B2M	P61769	2GJ6	B
B2M	P61769	2GT9	B
B2M	P61769	2GTW	B
B2M	P61769	2GTZ	B
B2M	P61769	2GUO	B
B2M	P61769	2H26	B
B2M	P61769	2H6P	B
B2M	P61769	2HJK	B
B2M	P61769	2HJL	B
B2M	P61769	2HLA	B
B2M	P61769	2HN7	B
B2M	P61769	2J8U	B
B2M	P61769	2JCC	B
B2M	P61769	2NW3	B
B2M	P61769	2NX5	B
B2M	P61769	2P5E	B
B2M	P61769	2P5W	B
B2M	P61769	2PO6	B
B2M	P61769	2PYE	B
B2M	P61769	2RFX	B
B2M	P61769	2UWE	B
B2M	P61769	2V2W	B
B2M	P61769	2V2X	B
B2M	P61769	2VB5	A
B2M	P61769	2VLJ	B
B2M	P61769	2VLK	B
B2M	P61769	2VLL	B
B2M	P61769	2VLR	B
B2M	P61769	2X4N	B
B2M	P61769	2X4O	B
B2M	P61769	2X4P	B
B2M	P61769	2X4R	B
B2M	P61769	2X4U	B
B2M	P61769	2X70	B
B2M	P61769	2X89	D
B2M	P61769	2XKS	A
B2M	P61769	2XKU	A
B2M	P61769	2XPG	B
B2M	P61769	2YXF	A
B2M	P61769	2Z9T	A
B2M	P61769	3AM8	C
B2M	P61769	3B3I	B
B2M	P61769	3B6S	B
B2M	P61769	3BGM	B
B2M	P61769	3BH8	B
B2M	P61769	3BH9	B
B2M	P61769	3BHB	B
B2M	P61769	3BO8	B
B2M	P61769	3BP4	B
B2M	P61769	3BP7	B
B2M	P61769	3BVN	B
B2M	P61769	3BW9	B
B2M	P61769	3BWA	B
B2M	P61769	3BXN	B
B2M	P61769	3BZE	B
B2M	P61769	3BZF	B
B2M	P61769	3C9N	B
B2M	P61769	3CDG	B
B2M	P61769	3CII	B
B2M	P61769	3CIQ	A
B2M	P61769	3CZF	B
B2M	P61769	3D18	B
B2M	P61769	3D25	B
B2M	P61769	3D2U	B
B2M	P61769	3D39	B
B2M	P61769	3D3V	B
B2M	P61769	3DBX	B
B2M	P61769	3DHJ	A
B2M	P61769	3DHM	A
B2M	P61769	3DTX	B
B2M	P61769	3DX6	B
B2M	P61769	3DX7	B
B2M	P61769	3DX8	B
B2M	P61769	3DXA	B
B2M	P61769	3EKC	A
B2M	P61769	3FFC	B
B2M	P61769	3FQN	B
B2M	P61769	3FQR	B
B2M	P61769	3FQT	B
B2M	P61769	3FQU	B
B2M	P61769	3FQW	B
B2M	P61769	3FQX	B
B2M	P61769	3FT2	B
B2M	P61769	3FT3	B
B2M	P61769	3FT4	B
B2M	P61769	3GIV	B
B2M	P61769	3GJF	B
B2M	P61769	3GSN	L
B2M	P61769	3GSO	B
B2M	P61769	3GSQ	B
B2M	P61769	3GSR	B
B2M	P61769	3GSU	B
B2M	P61769	3GSV	B
B2M	P61769	3GSW	B
B2M	P61769	3GSX	B
B2M	P61769	3H7B	B
B2M	P61769	3H9H	B
B2M	P61769	3H9S	B
B2M	P61769	3HAE	B
B2M	P61769	3HCV	B
B2M	P61769	3HG1	B
B2M	P61769	3HLA	B
B2M	P61769	3HPJ	B
B2M	P61769	3HUJ	B
B2M	P61769	3I6G	B
B2M	P61769	3I6K	B
B2M	P61769	3I6L	E
B2M	P61769	3IB4	A
B2M	P61769	3IXA	B
B2M	P61769	3JTS	B
B2M	P61769	3KLA	B
B2M	P61769	3KPL	B
B2M	P61769	3KPM	B
B2M	P61769	3KPN	B
B2M	P61769	3KPO	B
B2M	P61769	3KPP	B
B2M	P61769	3KPQ	B
B2M	P61769	3KPR	B
B2M	P61769	3KPS	B
B2M	P61769	3KWW	B
B2M	P61769	3KXF	B
B2M	P61769	3KYN	B
B2M	P61769	3KYO	B
B2M	P61769	3L3D	B
B2M	P61769	3L3G	B
B2M	P61769	3L3I	B
B2M	P61769	3L3J	B
B2M	P61769	3L3K	B
B2M	P61769	3LKN	B
B2M	P61769	3LKO	B
B2M	P61769	3LKP	B
B2M	P61769	3LKQ	B
B2M	P61769	3LKR	B
B2M	P61769	3LKS	B
B2M	P61769	3LN4	B
B2M	P61769	3LN5	B
B2M	P61769	3LOW	A
B2M	P61769	3LV3	B
B2M	P61769	3M17	B
B2M	P61769	3M1B	B
B2M	P61769	3MGO	B
B2M	P61769	3MGT	B
B2M	P61769	3MR9	B
B2M	P61769	3MRB	B
B2M	P61769	3MRC	B
B2M	P61769	3MRD	B
B2M	P61769	3MRE	B
B2M	P61769	3MRF	B
B2M	P61769	3MRG	B
B2M	P61769	3MRH	B
B2M	P61769	3MRI	B
B2M	P61769	3MRJ	B
B2M	P61769	3MRK	B
B2M	P61769	3MRL	B
B2M	P61769	3MRM	B
B2M	P61769	3MRN	B
B2M	P61769	3MRO	B
B2M	P61769	3MRP	B
B2M	P61769	3MRQ	B
B2M	P61769	3MRR	B
B2M	P61769	3MV7	B
B2M	P61769	3MV8	B
B2M	P61769	3MV9	B
B2M	P61769	3MYJ	B
B2M	P61769	3MYZ	A
B2M	P61769	3MZT	A
B2M	P61769	3NA4	A
B2M	P61769	3NFN	B
B2M	P61769	3O3A	B
B2M	P61769	3O3B	B
B2M	P61769	3O3D	B
B2M	P61769	3O3E	B
B2M	P61769	3O4L	B
B2M	P61769	3OV6	A
B2M	P61769	3OX8	B
B2M	P61769	3OXR	B
B2M	P61769	3OXS	B
B2M	P61769	3PWJ	B
B2M	P61769	3PWL	B
B2M	P61769	3PWN	B
B2M	P61769	3PWP	B
B2M	P61769	3QDA	A
B2M	P61769	3QDG	B
B2M	P61769	3QDJ	B
B2M	P61769	3QDM	B
B2M	P61769	3QEQ	B
B2M	P61769	3QFD	B
B2M	P61769	3QFJ	B
B2M	P61769	3QZW	B
B2M	P61769	3REW	B
B2M	P61769	3RL1	B
B2M	P61769	3RL2	B
B2M	P61769	3RWJ	B
B2M	P61769	3S6C	A
B2M	P61769	3SDX	B
B2M	P61769	3SJV	B
B2M	P61769	3SKM	B
B2M	P61769	3SKO	B
B2M	P61769	3T8X	B
B2M	P61769	3TZV	D
B2M	P61769	3U0P	B
B2M	P61769	3UTQ	B
B2M	P61769	3UTS	B
B2M	P61769	3UTT	B
B2M	P61769	3VFM	B
B2M	P61769	3VFS	B
B2M	P61769	3VFU	B
B2M	P61769	3VFV	B
B2M	P61769	3VFW	B
B2M	P61769	3VH8	B
BAZ1B	Q9UIG0	1F62	A
BBOX1	O75936	3MS5	A
BBOX1	O75936	3N6W	A
BBOX1	O75936	3O2G	A
BMPR2	Q13873	3G2F	A
BMX	P51813	2EKX	A
BMX	P51813	2YS2	A
BMX	P51813	3SXR	A
BMX	P51813	3SXS	A
BRAF	P15056	1UWH	A
BRAF	P15056	1UWJ	A
BRAF	P15056	2FB8	A
BRAF	P15056	2L05	A
BRAF	P15056	3C4C	A
BRAF	P15056	3C4D	A
BRAF	P15056	3D4Q	A
BRAF	P15056	3IDP	B
BRAF	P15056	3II5	A
BRAF	P15056	3NY5	A
BRAF	P15056	3PPJ	A
BRAF	P15056	3PPK	A
BRAF	P15056	3PRF	A
BRAF	P15056	3PRI	A
BRAF	P15056	3PSB	A
BRAF	P15056	3PSD	A
BRAF	P15056	3Q4C	A
BRAF	P15056	3Q96	A
BRAF	P15056	3SKC	A
BRAF	P15056	3TV4	A
BRAF	P15056	3TV6	A
BRAF	P15056	4DBN	A
BRAF	P15056	4E26	A
BRAF	P15056	4E4X	A
BUB1B	O60566	2WVI	A
BUB1B	O60566	3SI5	A
C3	P01024	1C3D	A
C3	P01024	1GHQ	A
C3	P01024	1W2S	A
C3	P01024	2A73	A
C3	P01024	2A74	A
C3	P01024	2GOX	A
C3	P01024	2HR0	A
C3	P01024	2I07	A
C3	P01024	2ICE	A
C3	P01024	2ICF	A
C3	P01024	2NOJ	A
C3	P01024	2QKI	A
C3	P01024	2WII	A
C3	P01024	2WIN	A
C3	P01024	2WY7	A
C3	P01024	2WY8	A
C3	P01024	2XQW	A
C3	P01024	2XWB	A
C3	P01024	2XWJ	A
C3	P01024	3D5R	A
C3	P01024	3D5S	A
C3	P01024	3G6J	A
C3	P01024	3L3O	A
C3	P01024	3L5N	A
C3	P01024	3NMS	A
C3	P01024	3OED	A
C3	P01024	3OHX	A
C3	P01024	3OXU	A
C3	P01024	3RJ3	A
C3	P01024	3T4A	A
CACNA1S	Q13698	2VAY	B
CAMK4	Q16566	2W4O	A
CDH1	P12830	1O6S	B
CDH1	P12830	2O72	A
CDH1	P12830	2OMT	B
CDH1	P12830	2OMU	B
CDH1	P12830	2OMV	B
CDH1	P12830	2OMX	B
CDH1	P12830	2OMY	B
CDH1	P12830	2OMZ	B
CDH1	P12830	3FF7	A
CDH1	P12830	3FF8	A
CFTR	P13569	1XMI	A
CFTR	P13569	1XMJ	A
CFTR	P13569	2BBO	A
CFTR	P13569	2BBS	A
CFTR	P13569	2BBT	A
CFTR	P13569	2PZE	A
CFTR	P13569	2PZF	A
CFTR	P13569	2PZG	A
CFTR	P13569	3GD7	A
CHRM2	P08172	3UON	A
CNGA3	Q16281	3SWY	A
CNTN2	Q02246	2OM5	A
CNTN3	Q9P232	1WJ3	A
COL15A1	P39059	3N3F	A
COL3A1	P02461	2V53	B
COL6A3	P12111	1KNT	A
COL6A3	P12111	1KTH	A
COL6A3	P12111	1KUN	A
COL6A3	P12111	2KNT	A
COL9A1	P20849	2UUR	A
COPG	Q9Y678	1R4X	A
CPB1	P15086	1KWM	A
CPB1	P15086	1ZLI	A
CPS1	P31327	2YVQ	A
CTNNB1	P35222	1G3J	A
CTNNB1	P35222	1JDH	A
CTNNB1	P35222	1JPW	A
CTNNB1	P35222	1LUJ	A
CTNNB1	P35222	1P22	C
CTNNB1	P35222	1QZ7	A
CTNNB1	P35222	1T08	A
CTNNB1	P35222	1TH1	A
CTNNB1	P35222	2GL7	A
CTNNB1	P35222	2Z6H	A
CTNNB1	P35222	3SL9	A
CTNNB1	P35222	3SLA	A
CTNNB1	P35222	3TX7	A
CTSL1	P07711	1CJL	A
CTSL1	P07711	1CS8	A
CTSL1	P07711	1ICF	A
CTSL1	P07711	1MHW	A
CTSL1	P07711	2NQD	B
CTSL1	P07711	2VHS	A
CTSL1	P07711	2XU1	A
CTSL1	P07711	2XU3	A
CTSL1	P07711	2XU4	A
CTSL1	P07711	2XU5	A
CTSL1	P07711	2YJ2	A
CTSL1	P07711	2YJ8	A
CTSL1	P07711	2YJ9	A
CTSL1	P07711	2YJB	A
CTSL1	P07711	2YJC	A
CTSL1	P07711	3BC3	A
CTSL1	P07711	3H89	A
CTSL1	P07711	3H8B	A
CTSL1	P07711	3H8C	A
CTSL1	P07711	3HHA	A
CTSL1	P07711	3HWN	A
CTSL1	P07711	3IV2	A
CTSL1	P07711	3K24	A
CTSL1	P07711	3KSE	A
CTSL1	P07711	3OF8	A
CTSL1	P07711	3OF9	A
CUBN	O60494	3KQ4	B
CUL9	Q8IWT3	2JUF	A
CUX2	O14529	1WH6	A
CUX2	O14529	1WH8	A
CUX2	O14529	1X2L	A
CYFIP1	Q7L576	3P8C	A
CYP2A13	Q16696	2P85	A
CYP2A13	Q16696	3T3S	A
CYP2C18	P33260	2H6P	C
DAPK3	O43293	1YRP	A
DAPK3	O43293	2J90	A
DAPK3	O43293	3BHY	A
DAPK3	O43293	3BQR	A
DCC	P43146	2ED7	A
DCC	P43146	2ED8	A
DCC	P43146	2ED9	A
DCC	P43146	2EDB	A
DCC	P43146	2EDD	A
DCC	P43146	2EDE	A
DCC	P43146	3AU4	B
DCLK1	O15075	1MFW	A
DCLK1	O15075	1MG4	A
DCLK1	O15075	1UF0	A
DDX39B	Q13838	1T5I	A
DDX39B	Q13838	1T6N	A
DDX39B	Q13838	1XTI	A
DDX39B	Q13838	1XTJ	A
DDX39B	Q13838	1XTK	A
DFNB31	Q9P202	1UEZ	A
DFNB31	Q9P202	1UF1	A
DFNB31	Q9P202	1UFX	A
DGCR8	Q8WYQ5	1X47	A
DGCR8	Q8WYQ5	2YT4	A
DGCR8	Q8WYQ5	3LE4	A
DLG2	Q15700	2BYG	A
DLG2	Q15700	2HE2	A
DLG5	Q8TDM6	1UIT	A
DOCK2	Q92608	2RQR	A
DOCK2	Q92608	2YIN	A
DOCK2	Q92608	3A98	A
DOCK2	Q92608	3B13	A
DPP4	P27487	1J2E	A
DPP4	P27487	1N1M	A
DPP4	P27487	1NU6	A
DPP4	P27487	1NU8	A
DPP4	P27487	1PFQ	A
DPP4	P27487	1R9M	A
DPP4	P27487	1R9N	A
DPP4	P27487	1RWQ	A
DPP4	P27487	1TK3	A
DPP4	P27487	1TKR	A
DPP4	P27487	1U8E	A
DPP4	P27487	1W1I	A
DPP4	P27487	1WCY	A
DPP4	P27487	1X70	A
DPP4	P27487	2AJL	I
DPP4	P27487	2BGN	A
DPP4	P27487	2BGR	A
DPP4	P27487	2BUB	A
DPP4	P27487	2FJP	A
DPP4	P27487	2G5P	A
DPP4	P27487	2G5T	A
DPP4	P27487	2G63	A
DPP4	P27487	2I03	A
DPP4	P27487	2I78	A
DPP4	P27487	2IIT	A
DPP4	P27487	2IIV	A
DPP4	P27487	2JID	A
DPP4	P27487	2OAG	A
DPP4	P27487	2OGZ	A
DPP4	P27487	2OLE	A
DPP4	P27487	2ONC	A
DPP4	P27487	2OPH	A
DPP4	P27487	2OQI	A
DPP4	P27487	2OQV	A
DPP4	P27487	2P8S	A
DPP4	P27487	2QJR	A
DPP4	P27487	2QKY	A
DPP4	P27487	2QOE	A
DPP4	P27487	2QT9	A
DPP4	P27487	2QTB	A
DPP4	P27487	2RGU	A
DPP4	P27487	2RIP	A
DPP4	P27487	3BJM	A
DPP4	P27487	3C43	A
DPP4	P27487	3C45	A
DPP4	P27487	3CCB	A
DPP4	P27487	3CCC	A
DPP4	P27487	3D4L	A
DPP4	P27487	3EIO	A
DPP4	P27487	3F8S	A
DPP4	P27487	3G0B	A
DPP4	P27487	3G0C	A
DPP4	P27487	3G0D	A
DPP4	P27487	3G0G	A
DPP4	P27487	3H0C	A
DPP4	P27487	3HAB	A
DPP4	P27487	3HAC	A
DPP4	P27487	3KWF	A
DPP4	P27487	3KWJ	A
DPP4	P27487	3O95	A
DPP4	P27487	3O9V	A
DPP4	P27487	3OC0	A
DPP4	P27487	3OPM	A
DPP4	P27487	3Q0T	A
DPP4	P27487	3Q8W	A
DPP4	P27487	3QBJ	A
DPP4	P27487	3SWW	A
DPP4	P27487	3SX4	A
DPP4	P27487	4A5S	A
DSCAML1	Q8TD84	1VA9	A
DSP	P15924	1LM5	A
DSP	P15924	1LM7	A
DSP	P15924	3R6N	A
DTX3L	Q8TDB6	3PG6	A
EGFR	P00533	1IVO	A
EGFR	P00533	1M14	A
EGFR	P00533	1M17	A
EGFR	P00533	1MOX	A
EGFR	P00533	1XKK	A
EGFR	P00533	1YY9	A
EGFR	P00533	1Z9I	A
EGFR	P00533	2EB2	A
EGFR	P00533	2EB3	A
EGFR	P00533	2GS2	A
EGFR	P00533	2GS7	A
EGFR	P00533	2ITN	A
EGFR	P00533	2ITO	A
EGFR	P00533	2ITP	A
EGFR	P00533	2ITQ	A
EGFR	P00533	2ITT	A
EGFR	P00533	2ITU	A
EGFR	P00533	2ITV	A
EGFR	P00533	2ITW	A
EGFR	P00533	2ITX	A
EGFR	P00533	2ITY	A
EGFR	P00533	2ITZ	A
EGFR	P00533	2J5E	A
EGFR	P00533	2J5F	A
EGFR	P00533	2J6M	A
EGFR	P00533	2JIT	A
EGFR	P00533	2JIU	A
EGFR	P00533	2JIV	A
EGFR	P00533	2KS1	B
EGFR	P00533	2RF9	A
EGFR	P00533	2RFD	A
EGFR	P00533	2RFE	A
EGFR	P00533	2RGP	A
EGFR	P00533	3B2U	A
EGFR	P00533	3B2V	A
EGFR	P00533	3BEL	A
EGFR	P00533	3C09	A
EGFR	P00533	3GOP	A
EGFR	P00533	3GT8	B
EGFR	P00533	3IKA	A
EGFR	P00533	3LZB	A
EGFR	P00533	3NJP	A
EGFR	P00533	3OB2	A
EGFR	P00533	3OP0	C
EGFR	P00533	3P0Y	A
EGFR	P00533	3POZ	A
EGFR	P00533	3QWQ	A
EGFR	P00533	3UG1	A
EGFR	P00533	3UG2	A
EGFR	P00533	3VJN	A
EGFR	P00533	3VJO	A
EIF2AK2	P19525	1QU6	A
EIF2AK2	P19525	2A19	B
EIF2AK2	P19525	2A1A	B
EIF2B5	Q13144	3JUI	A
EPB41L3	Q9Y2J2	2HE7	A
EPB41L3	Q9Y2J2	3BIN	A
EPHA1	P21709	2K1K	A
EPHA1	P21709	2K1L	A
EPHA1	P21709	3HIL	A
EPHA1	P21709	3KKA	A
EPHA3	P29320	2GSF	A
EPHA3	P29320	3FXX	A
EPHA3	P29320	3FY2	A
EPHA7	Q15375	2REI	A
EPHA7	Q15375	3DKO	A
EPHA7	Q15375	3H8M	A
EPHA8	P29322	1UCV	A
EPHA8	P29322	1X5L	A
EPHA8	P29322	3KUL	A
EPHB1	P54762	2DJS	A
EPHB1	P54762	2EAO	A
EPS8	Q12929	2E8M	A
ERBB4	Q15303	2AHX	A
ERBB4	Q15303	2L2T	A
ERBB4	Q15303	2LCX	A
ERBB4	Q15303	2R4B	A
ERBB4	Q15303	3BBT	B
ERBB4	Q15303	3BBW	B
ERBB4	Q15303	3BCE	A
ERBB4	Q15303	3U2P	A
ERN1	O75460	3P23	A
ERVFRD-1	P60508	1Y4M	A
F11R	Q9Y624	1NBQ	A
F11R	Q9Y624	3EOY	G
F11R	Q9Y624	3TSZ	B
F2	P00734	1A2C	L
F2	P00734	1A3B	L
F2	P00734	1A3E	L
F2	P00734	1A46	L
F2	P00734	1A4W	L
F2	P00734	1A5G	L
F2	P00734	1A61	L
F2	P00734	1ABI	L
F2	P00734	1ABJ	L
F2	P00734	1AD8	L
F2	P00734	1AE8	L
F2	P00734	1AFE	L
F2	P00734	1AHT	L
F2	P00734	1AI8	L
F2	P00734	1AIX	L
F2	P00734	1AWF	L
F2	P00734	1AWH	A
F2	P00734	1AY6	L
F2	P00734	1B5G	L
F2	P00734	1B7X	A
F2	P00734	1BA8	A
F2	P00734	1BB0	A
F2	P00734	1BCU	L
F2	P00734	1BHX	A
F2	P00734	1BMM	L
F2	P00734	1BMN	L
F2	P00734	1C1U	L
F2	P00734	1C1V	L
F2	P00734	1C1W	L
F2	P00734	1C4U	1
F2	P00734	1C4V	1
F2	P00734	1C4Y	1
F2	P00734	1C5L	L
F2	P00734	1C5N	L
F2	P00734	1C5O	L
F2	P00734	1CA8	A
F2	P00734	1D3D	A
F2	P00734	1D3P	A
F2	P00734	1D3Q	A
F2	P00734	1D3T	A
F2	P00734	1D4P	A
F2	P00734	1D6W	A
F2	P00734	1D9I	A
F2	P00734	1DE7	L
F2	P00734	1DIT	L
F2	P00734	1DM4	A
F2	P00734	1DOJ	A
F2	P00734	1DWB	L
F2	P00734	1DWC	L
F2	P00734	1DWD	L
F2	P00734	1DWE	L
F2	P00734	1DX5	A
F2	P00734	1E0F	A
F2	P00734	1EB1	L
F2	P00734	1EOJ	A
F2	P00734	1EOL	A
F2	P00734	1FPC	L
F2	P00734	1FPH	L
F2	P00734	1G30	A
F2	P00734	1G32	A
F2	P00734	1G37	A
F2	P00734	1GHV	L
F2	P00734	1GHW	L
F2	P00734	1GHX	L
F2	P00734	1GHY	L
F2	P00734	1GJ4	L
F2	P00734	1GJ5	L
F2	P00734	1H8D	L
F2	P00734	1H8I	L
F2	P00734	1HAG	E
F2	P00734	1HAH	L
F2	P00734	1HAI	L
F2	P00734	1HAO	L
F2	P00734	1HAP	L
F2	P00734	1HBT	L
F2	P00734	1HDT	L
F2	P00734	1HGT	L
F2	P00734	1HLT	L
F2	P00734	1HUT	L
F2	P00734	1HXE	L
F2	P00734	1HXF	L
F2	P00734	1IHS	L
F2	P00734	1IHT	L
F2	P00734	1JMO	L
F2	P00734	1JOU	A
F2	P00734	1JWT	A
F2	P00734	1K21	L
F2	P00734	1K22	L
F2	P00734	1KTS	A
F2	P00734	1KTT	A
F2	P00734	1LHC	L
F2	P00734	1LHD	L
F2	P00734	1LHE	L
F2	P00734	1LHF	L
F2	P00734	1LHG	L
F2	P00734	1MH0	A
F2	P00734	1MU6	A
F2	P00734	1MU8	A
F2	P00734	1MUE	A
F2	P00734	1NM6	A
F2	P00734	1NO9	L
F2	P00734	1NRN	L
F2	P00734	1NRO	L
F2	P00734	1NRP	L
F2	P00734	1NRQ	L
F2	P00734	1NRR	L
F2	P00734	1NRS	L
F2	P00734	1NT1	A
F2	P00734	1NU7	A
F2	P00734	1NU9	A
F2	P00734	1NY2	1
F2	P00734	1NZQ	L
F2	P00734	1O0D	L
F2	P00734	1O2G	L
F2	P00734	1O5G	L
F2	P00734	1OOK	A
F2	P00734	1OYT	L
F2	P00734	1P8V	B
F2	P00734	1PPB	L
F2	P00734	1QBV	L
F2	P00734	1QHR	A
F2	P00734	1QJ1	A
F2	P00734	1QJ6	A
F2	P00734	1QJ7	A
F2	P00734	1QUR	L
F2	P00734	1RD3	A
F2	P00734	1RIW	A
F2	P00734	1SB1	L
F2	P00734	1SFQ	A
F2	P00734	1SG8	A
F2	P00734	1SGI	A
F2	P00734	1SHH	A
F2	P00734	1SL3	A
F2	P00734	1SR5	B
F2	P00734	1T4U	L
F2	P00734	1T4V	L
F2	P00734	1TA2	A
F2	P00734	1TA6	A
F2	P00734	1TB6	L
F2	P00734	1TBZ	L
F2	P00734	1THP	A
F2	P00734	1THR	L
F2	P00734	1THS	L
F2	P00734	1TMB	L
F2	P00734	1TMT	L
F2	P00734	1TMU	L
F2	P00734	1TOM	L
F2	P00734	1TQ0	A
F2	P00734	1TQ7	A
F2	P00734	1TWX	A
F2	P00734	1UMA	L
F2	P00734	1UVS	L
F2	P00734	1VR1	L
F2	P00734	1VZQ	H
F2	P00734	1W7G	H
F2	P00734	1WAY	A
F2	P00734	1WBG	A
F2	P00734	1XM1	A
F2	P00734	1XMN	A
F2	P00734	1YPE	L
F2	P00734	1YPG	L
F2	P00734	1YPJ	L
F2	P00734	1YPK	L
F2	P00734	1YPL	L
F2	P00734	1YPM	L
F2	P00734	1Z71	A
F2	P00734	1Z8I	A
F2	P00734	1Z8J	A
F2	P00734	1ZGI	A
F2	P00734	1ZGV	A
F2	P00734	1ZRB	A
F2	P00734	2A0Q	A
F2	P00734	2A2X	L
F2	P00734	2A45	A
F2	P00734	2AFQ	A
F2	P00734	2ANK	H
F2	P00734	2ANM	H
F2	P00734	2B5T	A
F2	P00734	2BDY	A
F2	P00734	2BVR	H
F2	P00734	2BVS	H
F2	P00734	2BVX	H
F2	P00734	2BXT	H
F2	P00734	2BXU	H
F2	P00734	2C8W	A
F2	P00734	2C8X	A
F2	P00734	2C8Y	A
F2	P00734	2C8Z	A
F2	P00734	2C90	A
F2	P00734	2C93	A
F2	P00734	2CF8	H
F2	P00734	2CF9	H
F2	P00734	2CN0	H
F2	P00734	2FEQ	L
F2	P00734	2FES	L
F2	P00734	2GDE	L
F2	P00734	2GP9	A
F2	P00734	2H9T	L
F2	P00734	2HGT	L
F2	P00734	2HNT	L
F2	P00734	2HPP	L
F2	P00734	2HPQ	L
F2	P00734	2HWL	A
F2	P00734	2JH0	C
F2	P00734	2JH5	C
F2	P00734	2JH6	C
F2	P00734	2OD3	A
F2	P00734	2PGB	A
F2	P00734	2PGQ	A
F2	P00734	2PKS	A
F2	P00734	2PW8	L
F2	P00734	2R2M	A
F2	P00734	2THF	A
F2	P00734	2UUF	A
F2	P00734	2UUJ	A
F2	P00734	2UUK	A
F2	P00734	2V3H	H
F2	P00734	2V3O	H
F2	P00734	2ZC9	L
F2	P00734	2ZDA	L
F2	P00734	2ZDV	L
F2	P00734	2ZF0	L
F2	P00734	2ZFF	L
F2	P00734	2ZFP	L
F2	P00734	2ZFQ	L
F2	P00734	2ZFR	L
F2	P00734	2ZG0	L
F2	P00734	2ZGB	L
F2	P00734	2ZGX	L
F2	P00734	2ZHE	L
F2	P00734	2ZHF	L
F2	P00734	2ZHQ	L
F2	P00734	2ZHW	L
F2	P00734	2ZI2	L
F2	P00734	2ZIQ	L
F2	P00734	2ZNK	L
F2	P00734	2ZO3	L
F2	P00734	3B23	A
F2	P00734	3B9F	L
F2	P00734	3BEF	A
F2	P00734	3BEI	A
F2	P00734	3BF6	L
F2	P00734	3BIU	L
F2	P00734	3BIV	L
F2	P00734	3BV9	A
F2	P00734	3C1K	A
F2	P00734	3C27	A
F2	P00734	3D49	L
F2	P00734	3DA9	A
F2	P00734	3DD2	L
F2	P00734	3DHK	L
F2	P00734	3DT0	L
F2	P00734	3DUX	L
F2	P00734	3E6P	L
F2	P00734	3EE0	A
F2	P00734	3EGK	L
F2	P00734	3EQ0	L
F2	P00734	3F68	L
F2	P00734	3GIC	A
F2	P00734	3GIS	A
F2	P00734	3HAT	L
F2	P00734	3HKJ	A
F2	P00734	3HTC	L
F2	P00734	3JZ1	A
F2	P00734	3JZ2	A
F2	P00734	3K65	A
F2	P00734	3LDX	L
F2	P00734	3LU9	A
F2	P00734	3NXP	A
F2	P00734	3P17	L
F2	P00734	3P6Z	A
F2	P00734	3P70	A
F2	P00734	3PMH	A
F2	P00734	3PO1	A
F2	P00734	3QDZ	A
F2	P00734	3QGN	A
F2	P00734	3QLP	H
F2	P00734	3QTO	L
F2	P00734	3QTV	L
F2	P00734	3QWC	L
F2	P00734	3QX5	L
F2	P00734	3R3G	A
F2	P00734	3RLW	L
F2	P00734	3RLY	L
F2	P00734	3RM0	L
F2	P00734	3RM2	L
F2	P00734	3RML	L
F2	P00734	3RMM	L
F2	P00734	3RMN	L
F2	P00734	3RMO	L
F2	P00734	3S7H	A
F2	P00734	3S7K	A
F2	P00734	3SQE	E
F2	P00734	3SQH	E
F2	P00734	3TU7	L
F2	P00734	3U69	L
F2	P00734	3U8T	L
F2	P00734	4DT7	A
F2	P00734	4HTC	L
F2	P00734	4THN	L
F2	P00734	5GDS	L
F2	P00734	7KME	L
F2	P00734	8KME	1
F5	P12259	1CZS	A
F5	P12259	1CZT	A
F5	P12259	1CZV	A
F5	P12259	3P6Z	C
F5	P12259	3P70	M
F5	P12259	3S9C	B
FAP	Q12884	1Z68	A
FER	P16591	2KK6	A
FGA	P02671	1BBR	F
FGA	P02671	1FZA	A
FGA	P02671	1FZB	A
FGA	P02671	1FZC	A
FGA	P02671	1FZD	A
FGA	P02671	1FZE	A
FGA	P02671	1FZF	A
FGA	P02671	1FZG	A
FGA	P02671	1LT9	A
FGA	P02671	1LTJ	A
FGA	P02671	1N86	A
FGA	P02671	1N8E	A
FGA	P02671	1RE3	A
FGA	P02671	1RE4	A
FGA	P02671	1RF0	A
FGA	P02671	1RF1	A
FGA	P02671	2A45	G
FGA	P02671	2FFD	A
FGA	P02671	2H43	A
FGA	P02671	2HLO	A
FGA	P02671	2HOD	A
FGA	P02671	2HPC	A
FGA	P02671	2OYH	A
FGA	P02671	2OYI	A
FGA	P02671	2Q9I	A
FGA	P02671	2XNX	A
FGA	P02671	2XNY	A
FGA	P02671	2Z4E	A
FGA	P02671	3AT0	B
FGA	P02671	3BVH	A
FGA	P02671	3E1I	A
FGA	P02671	3GHG	A
FGA	P02671	3H32	A
FGA	P02671	3HUS	A
FGFR3	P22607	1RY7	B
FLNB	O75369	2DI8	A
FLNB	O75369	2DI9	A
FLNB	O75369	2DIA	A
FLNB	O75369	2DIB	A
FLNB	O75369	2DIC	A
FLNB	O75369	2DJ4	A
FLNB	O75369	2DLG	A
FLNB	O75369	2DMB	A
FLNB	O75369	2DMC	A
FLNB	O75369	2E9I	A
FLNB	O75369	2E9J	A
FLNB	O75369	2EE6	A
FLNB	O75369	2EE9	A
FLNB	O75369	2EEA	A
FLNB	O75369	2EEB	A
FLNB	O75369	2EEC	A
FLNB	O75369	2EED	A
FLNB	O75369	2WA5	A
FLNB	O75369	2WA6	A
FLNB	O75369	2WA7	A
FLNB	O75369	3FER	A
FLT1	P17948	1FLT	X
FLT1	P17948	1QSV	A
FLT1	P17948	1QSZ	A
FLT1	P17948	1QTY	X
FLT1	P17948	1RV6	X
FLT1	P17948	2XAC	C
FLT1	P17948	3HNG	A
FMN2	Q9NZ56	2YLE	B
FMN2	Q9NZ56	3R7G	B
FRS3	O43559	2KUP	A
FRS3	O43559	2KUQ	A
FRS3	O43559	2YS5	A
FRS3	O43559	2YT2	A
FSHR	P23945	1XWD	C
GART	P22102	1MEJ	A
GART	P22102	1MEN	A
GART	P22102	1MEO	A
GART	P22102	1NJS	A
GART	P22102	1RBM	A
GART	P22102	1RBQ	A
GART	P22102	1RBY	A
GART	P22102	1RBZ	A
GART	P22102	1RC0	A
GART	P22102	1RC1	A
GART	P22102	1ZLX	A
GART	P22102	1ZLY	A
GART	P22102	2QK4	A
GART	P22102	2V9Y	A
GOLGA4	Q13439	1R4A	E
GOLGA4	Q13439	1UPT	B
GSS	P48637	2HGS	A
GTF2E1	P29083	1VD4	A
GTF2E1	P29083	2JTX	A
GTF2E1	P29083	2RNQ	A
GTF2E1	P29083	2RNR	A
HAO1	Q9UJM8	2NZL	A
HAO1	Q9UJM8	2RDT	A
HAO1	Q9UJM8	2RDU	A
HAO1	Q9UJM8	2RDW	A
HAO1	Q9UJM8	2W0U	A
HCN4	Q9Y3Q4	3OTF	A
HCN4	Q9Y3Q4	3U11	A
HIST1H3B	P68431	2CV5	A
HIST1H3B	P68431	2L75	B
HIST1H3B	P68431	2UXN	E
HIST1H3B	P68431	3A1B	A
HIST1H3B	P68431	3AFA	A
HIST1H3B	P68431	3AYW	A
HIST1H3B	P68431	3AZE	A
HIST1H3B	P68431	3AZF	A
HIST1H3B	P68431	3AZG	A
HIST1H3B	P68431	3AZH	A
HIST1H3B	P68431	3AZI	A
HIST1H3B	P68431	3AZJ	A
HIST1H3B	P68431	3AZK	A
HIST1H3B	P68431	3AZL	A
HIST1H3B	P68431	3AZM	A
HIST1H3B	P68431	3AZN	A
HIST1H3B	P68431	3KMT	G
HIST1H3B	P68431	3O34	B
HIST1H3B	P68431	3O37	E
HIST1H3B	P68431	3U5N	C
HIST1H3B	P68431	3U5O	I
HLA-G	P17693	1YDP	A
HLA-G	P17693	2D31	A
HLA-G	P17693	2DYP	A
HLA-G	P17693	3BZE	P
HLA-G	P17693	3CDG	P
HLA-G	P17693	3CII	C
HRAS	P01112	121P	A
HRAS	P01112	1AA9	A
HRAS	P01112	1AGP	A
HRAS	P01112	1BKD	R
HRAS	P01112	1CLU	A
HRAS	P01112	1CRP	A
HRAS	P01112	1CRQ	A
HRAS	P01112	1CRR	A
HRAS	P01112	1CTQ	A
HRAS	P01112	1GNP	A
HRAS	P01112	1GNQ	A
HRAS	P01112	1GNR	A
HRAS	P01112	1IAQ	A
HRAS	P01112	1IOZ	A
HRAS	P01112	1JAH	A
HRAS	P01112	1JAI	A
HRAS	P01112	1K8R	A
HRAS	P01112	1LF0	A
HRAS	P01112	1LF5	A
HRAS	P01112	1LFD	B
HRAS	P01112	1NVU	Q
HRAS	P01112	1NVV	Q
HRAS	P01112	1NVW	Q
HRAS	P01112	1NVX	Q
HRAS	P01112	1P2S	A
HRAS	P01112	1P2T	A
HRAS	P01112	1P2U	A
HRAS	P01112	1P2V	A
HRAS	P01112	1PLJ	A
HRAS	P01112	1PLK	A
HRAS	P01112	1PLL	A
HRAS	P01112	1Q21	A
HRAS	P01112	1QRA	A
HRAS	P01112	1RVD	A
HRAS	P01112	1WQ1	R
HRAS	P01112	1XCM	A
HRAS	P01112	1XD2	A
HRAS	P01112	1XJ0	A
HRAS	P01112	1ZVQ	A
HRAS	P01112	1ZW6	A
HRAS	P01112	221P	A
HRAS	P01112	2C5L	A
HRAS	P01112	2CE2	X
HRAS	P01112	2CL0	X
HRAS	P01112	2CL6	X
HRAS	P01112	2CL7	X
HRAS	P01112	2CLC	X
HRAS	P01112	2CLD	X
HRAS	P01112	2EVW	X
HRAS	P01112	2LCF	A
HRAS	P01112	2Q21	A
HRAS	P01112	2QUZ	A
HRAS	P01112	2RGA	A
HRAS	P01112	2RGB	A
HRAS	P01112	2RGC	A
HRAS	P01112	2RGD	A
HRAS	P01112	2RGE	A
HRAS	P01112	2RGG	A
HRAS	P01112	2UZI	R
HRAS	P01112	2VH5	R
HRAS	P01112	2X1V	A
HRAS	P01112	3DDC	A
HRAS	P01112	3I3S	R
HRAS	P01112	3K8Y	A
HRAS	P01112	3K9L	A
HRAS	P01112	3K9N	A
HRAS	P01112	3KKM	A
HRAS	P01112	3KKN	A
HRAS	P01112	3KUD	A
HRAS	P01112	3L8Y	A
HRAS	P01112	3L8Z	A
HRAS	P01112	3LBH	A
HRAS	P01112	3LBI	A
HRAS	P01112	3LBN	A
HRAS	P01112	3LO5	A
HRAS	P01112	3OIU	A
HRAS	P01112	3OIV	A
HRAS	P01112	3OIW	A
HRAS	P01112	3RRY	A
HRAS	P01112	3RRZ	A
HRAS	P01112	3RS0	A
HRAS	P01112	3RS2	A
HRAS	P01112	3RS3	A
HRAS	P01112	3RS4	A
HRAS	P01112	3RS5	A
HRAS	P01112	3RS7	A
HRAS	P01112	3RSL	A
HRAS	P01112	3RSO	A
HRAS	P01112	3TGP	A
HRAS	P01112	421P	A
HRAS	P01112	4EFL	A
HRAS	P01112	4EFM	A
HRAS	P01112	4EFN	A
HRAS	P01112	4Q21	A
HRAS	P01112	521P	A
HRAS	P01112	5P21	A
HRAS	P01112	621P	A
HRAS	P01112	6Q21	A
HRAS	P01112	721P	A
HRAS	P01112	821P	A
HSPG2	P98160	3SH4	A
HSPG2	P98160	3SH5	A
IDE	P14735	2G47	A
IDE	P14735	2JG4	A
IDE	P14735	2WBY	A
IDE	P14735	2WC0	A
IDE	P14735	2WK3	A
IDE	P14735	2YB3	A
IDE	P14735	3CWW	A
IDE	P14735	3E4A	A
IDE	P14735	3E50	A
IDE	P14735	3H44	A
IDE	P14735	3HGZ	A
IDE	P14735	3N56	A
IDE	P14735	3N57	A
IDE	P14735	3OFI	A
IDE	P14735	3QZ2	A
IGF2R	P11717	1E6F	A
IGF2R	P11717	1GP0	A
IGF2R	P11717	1GP3	A
IGF2R	P11717	1GQB	A
IGF2R	P11717	2CNJ	D
IGF2R	P11717	2V5N	A
IGF2R	P11717	2V5O	A
IGF2R	P11717	2V5P	A
IL7R	P16871	3DI2	B
IL7R	P16871	3DI3	B
IL7R	P16871	3UP1	A
INADL	Q8NI35	1VF6	A
INADL	Q8NI35	2D92	A
INADL	Q8NI35	2DAZ	A
INADL	Q8NI35	2DB5	A
INADL	Q8NI35	2DLU	A
INADL	Q8NI35	2DM8	A
INADL	Q8NI35	2DMZ	A
INADL	Q8NI35	2EHR	A
INSC	Q1MX18	3SF4	D
INSR	P06213	1GAG	A
INSR	P06213	1I44	A
INSR	P06213	1IR3	A
INSR	P06213	1IRK	A
INSR	P06213	1P14	A
INSR	P06213	1RQQ	A
INSR	P06213	2AUH	A
INSR	P06213	2B4S	B
INSR	P06213	2DTG	E
INSR	P06213	2HR7	A
INSR	P06213	2Z8C	A
INSR	P06213	3BU3	A
INSR	P06213	3BU5	A
INSR	P06213	3BU6	A
INSR	P06213	3EKK	A
INSR	P06213	3EKN	A
INSR	P06213	3ETA	A
INSR	P06213	3LOH	E
IQGAP1	P46940	1X0H	A
IQGAP1	P46940	3FAY	A
IQGAP1	P46940	3I6X	A
IQGAP2	Q13576	3IEZ	A
IQGAP2	Q13576	4EZA	A
ITGAL	P20701	1CQP	A
ITGAL	P20701	1DGQ	A
ITGAL	P20701	1LFA	A
ITGAL	P20701	1MJN	A
ITGAL	P20701	1MQ8	B
ITGAL	P20701	1MQ9	A
ITGAL	P20701	1MQA	A
ITGAL	P20701	1RD4	A
ITGAL	P20701	1T0P	A
ITGAL	P20701	1XDD	A
ITGAL	P20701	1XDG	A
ITGAL	P20701	1XUO	A
ITGAL	P20701	1ZON	A
ITGAL	P20701	1ZOO	A
ITGAL	P20701	1ZOP	A
ITGAL	P20701	2ICA	A
ITGAL	P20701	2K8O	A
ITGAL	P20701	2O7N	A
ITGAL	P20701	3BN3	A
ITGAL	P20701	3BQM	B
ITGAL	P20701	3BQN	B
ITGAL	P20701	3E2M	A
ITGAL	P20701	3EOA	I
ITGAL	P20701	3EOB	I
ITGAL	P20701	3F74	A
ITGAL	P20701	3F78	A
ITGAL	P20701	3HI6	A
ITGAL	P20701	3M6F	A
ITGAL	P20701	3TCX	B
ITK	Q08881	1SM2	A
ITK	Q08881	1SNU	A
ITK	Q08881	1SNX	A
ITK	Q08881	2E6I	A
ITK	Q08881	2YUQ	A
ITK	Q08881	3MIY	A
ITK	Q08881	3MJ1	A
ITK	Q08881	3MJ2	A
ITK	Q08881	3QGW	A
ITK	Q08881	3QGY	A
ITK	Q08881	3T9T	A
ITK	Q08881	3V5J	A
ITK	Q08881	3V5L	A
ITK	Q08881	3V8T	A
ITK	Q08881	3V8W	A
KCNK9	Q9NPC2	3P1O	P
KDR	P35968	1VR2	A
KDR	P35968	1Y6A	A
KDR	P35968	1Y6B	A
KDR	P35968	1YWN	A
KDR	P35968	2OH4	A
KDR	P35968	2P2H	A
KDR	P35968	2P2I	A
KDR	P35968	2QU5	A
KDR	P35968	2QU6	A
KDR	P35968	2RL5	A
KDR	P35968	2X1W	L
KDR	P35968	2X1X	R
KDR	P35968	2XIR	A
KDR	P35968	3B8Q	A
KDR	P35968	3B8R	A
KDR	P35968	3BE2	A
KDR	P35968	3C7Q	A
KDR	P35968	3CJF	A
KDR	P35968	3CJG	A
KDR	P35968	3CP9	A
KDR	P35968	3CPB	A
KDR	P35968	3CPC	A
KDR	P35968	3DTW	A
KDR	P35968	3EFL	A
KDR	P35968	3EWH	A
KDR	P35968	3KVQ	A
KDR	P35968	3S35	X
KDR	P35968	3S36	X
KDR	P35968	3S37	X
KDR	P35968	3U6J	A
KDR	P35968	3VHE	A
KDR	P35968	3VNT	A
KIF18A	Q8NI77	3LRE	A
KIF5B	P33176	1BG2	A
KIF5B	P33176	1MKJ	A
KIR3DL1	P43629	3VH8	G
KIT	P10721	1PKG	A
KIT	P10721	1T45	A
KIT	P10721	1T46	A
KIT	P10721	2E9W	A
KIT	P10721	2EC8	A
KIT	P10721	2VIF	P
KIT	P10721	3G0E	A
KIT	P10721	3G0F	A
KRAS	P01116	3GFT	A
KRAS	P01116	4DSN	A
KRAS	P01116	4DSO	A
KRAS	P01116	4DST	A
KRAS	P01116	4DSU	A
LARP4B	Q92615	3PTH	B
LILRB1	Q8NHL6	1G0X	A
LILRB1	Q8NHL6	1P7Q	D
LILRB1	Q8NHL6	1UFU	A
LILRB1	Q8NHL6	1UGN	A
LILRB1	Q8NHL6	1VDG	A
LILRB1	Q8NHL6	3D2U	D
LRBA	P50851	1T77	A
LRP1	Q07954	1CR8	A
LRP1	Q07954	1D2L	A
LRP1	Q07954	1J8E	A
LRP1	Q07954	2FYJ	A
LRP1	Q07954	2FYL	B
LRP1	Q07954	2KNX	A
LRP1	Q07954	2KNY	A
MAGI2	Q86UL8	1UEP	A
MAGI2	Q86UL8	1UEQ	A
MAGI2	Q86UL8	1UEW	A
MAGI2	Q86UL8	1UJV	A
MAGI2	Q86UL8	1WFV	A
MAP2K4	P45985	3ALN	A
MAP2K4	P45985	3ALO	A
MAP3K10	Q02779	2RF0	A
MAP3K7	O43318	2EVA	A
MAST1	Q9Y2H9	3PS4	A
MAST2	Q6P0Q8	2KQF	A
MAST2	Q6P0Q8	2KYL	A
MERTK	Q12866	2DBJ	A
MERTK	Q12866	2P0C	A
MERTK	Q12866	3BPR	A
MERTK	Q12866	3BRB	A
MET	P08581	1R0P	A
MET	P08581	1R1W	A
MET	P08581	1SHY	B
MET	P08581	1SSL	A
MET	P08581	2RFN	A
MET	P08581	2RFS	A
MET	P08581	2UZX	B
MET	P08581	2UZY	B
MET	P08581	2WD1	A
MET	P08581	2WGJ	A
MET	P08581	2WKM	A
MET	P08581	3A4P	A
MET	P08581	3C1X	A
MET	P08581	3CCN	A
MET	P08581	3CD8	A
MET	P08581	3CE3	A
MET	P08581	3CTH	A
MET	P08581	3CTJ	A
MET	P08581	3EFJ	A
MET	P08581	3EFK	A
MET	P08581	3F66	A
MET	P08581	3F82	A
MET	P08581	3I5N	A
MET	P08581	3L8V	A
MET	P08581	3LQ8	A
MET	P08581	3Q6U	A
MET	P08581	3Q6W	A
MET	P08581	3QTI	A
MET	P08581	3R7O	A
MET	P08581	3RHK	A
MET	P08581	3U6H	A
MET	P08581	3U6I	A
MET	P08581	3ZXZ	A
MET	P08581	3ZZE	A
MKI67	P46013	1R21	A
MKI67	P46013	2AFF	A
MPO	P05164	1CXP	A
MPO	P05164	1D2V	A
MPO	P05164	1D5L	A
MPO	P05164	1D7W	A
MPO	P05164	1DNU	A
MPO	P05164	1DNW	A
MPO	P05164	1MHL	A
MPO	P05164	3F9P	A
MPO	P05164	3ZS0	A
MPO	P05164	3ZS1	A
MPO	P05164	4DL1	A
MTMR6	Q9Y217	2YF0	A
MTOR	P42345	1AUE	A
MTOR	P42345	1FAP	B
MTOR	P42345	1NSG	B
MTOR	P42345	2FAP	B
MTOR	P42345	2GAQ	A
MTOR	P42345	2NPU	A
MTOR	P42345	3FAP	B
MTOR	P42345	4FAP	B
MYH7	P12883	2FXM	A
MYH7	P12883	2FXO	A
MYH7	P12883	3DTP	A
MYH7	P12883	4DB1	A
MYLK	Q15746	2CQV	A
MYLK	Q15746	2YR3	A
NCAM2	O15394	2DOC	A
NCAM2	O15394	2JLL	A
NCAM2	O15394	2KBG	A
NCAM2	O15394	2V5T	A
NCAM2	O15394	2VAJ	A
NCAM2	O15394	2WIM	A
NCAM2	O15394	2XY1	A
NCAM2	O15394	2XY2	A
NCAM2	O15394	2XYC	A
NCF2	P19878	1E96	B
NCF2	P19878	1HH8	A
NCF2	P19878	1K4U	S
NCF2	P19878	1OEY	A
NCF2	P19878	1WM5	A
NCF2	P19878	2DMO	A
NEK1	Q96PY6	4APC	A
NKTR	P30414	2HE9	A
NOTCH1	P46531	1PB5	A
NOTCH1	P46531	1TOZ	A
NOTCH1	P46531	1YYH	A
NOTCH1	P46531	2F8X	K
NOTCH1	P46531	2F8Y	A
NOTCH1	P46531	2HE0	A
NOTCH1	P46531	2VJ3	A
NOTCH1	P46531	3ETO	A
NOTCH1	P46531	3I08	A
NOTCH1	P46531	3L95	X
NOTCH1	P46531	3NBN	B
NOTCH1	P46531	3V79	K
NRAS	P01111	3CON	A
NRP1	O14786	1KEX	A
NRP1	O14786	2QQI	A
NRP1	O14786	2QQM	A
NRP1	O14786	2QQN	A
NRP1	O14786	3I97	A
NRP1	O14786	4DEQ	A
NTRK1	P04629	1HE7	A
NTRK1	P04629	1WWA	X
NTRK1	P04629	1WWW	X
NTRK1	P04629	2IFG	A
NTRK3	Q16288	1WWC	A
NTRK3	Q16288	3V5Q	A
OBSCN	Q96AA2	1V1C	A
OPRK1	P41145	4DJH	A
OSBPL11	Q9BXB4	2D9X	A
PABPC3	Q9H361	2D9P	A
PAK7	Q9P286	2F57	A
PASK	Q96RG2	1LL8	A
PASK	Q96RG2	3DLS	A
PCSK9	Q8NBP7	2P4E	P
PCSK9	Q8NBP7	2QTW	A
PCSK9	Q8NBP7	2W2M	A
PCSK9	Q8NBP7	2W2N	P
PCSK9	Q8NBP7	2W2O	P
PCSK9	Q8NBP7	2W2P	P
PCSK9	Q8NBP7	2W2Q	P
PCSK9	Q8NBP7	2XTJ	A
PCSK9	Q8NBP7	3BPS	P
PCSK9	Q8NBP7	3GCW	P
PCSK9	Q8NBP7	3GCX	P
PCSK9	Q8NBP7	3H42	A
PCSK9	Q8NBP7	3M0C	A
PCSK9	Q8NBP7	3P5B	P
PCSK9	Q8NBP7	3P5C	P
PCSK9	Q8NBP7	3SQO	A
PDE10A	Q9Y233	2OUN	A
PDE10A	Q9Y233	2OUP	A
PDE10A	Q9Y233	2OUQ	A
PDE10A	Q9Y233	2OUR	A
PDE10A	Q9Y233	2OUS	A
PDE10A	Q9Y233	2OUU	A
PDE10A	Q9Y233	2OUV	A
PDE10A	Q9Y233	2OUY	A
PDE10A	Q9Y233	2WEY	A
PDE10A	Q9Y233	2Y0J	A
PDE10A	Q9Y233	2ZMF	A
PDE10A	Q9Y233	3SN7	A
PDE10A	Q9Y233	3SNI	A
PDE10A	Q9Y233	3SNL	A
PDE10A	Q9Y233	3UI7	A
PDE10A	Q9Y233	3UUO	A
PDE10A	Q9Y233	4AEL	A
PDE10A	Q9Y233	4DDL	A
PDE10A	Q9Y233	4DFF	A
PGLYRP3	Q96LB9	1SK3	A
PGLYRP3	Q96LB9	1SK4	A
PGLYRP3	Q96LB9	1TWQ	A
PGLYRP3	Q96LB9	2APH	A
PHF20	Q9BVI0	3Q1J	A
PHF20	Q9BVI0	3QII	A
PHF20	Q9BVI0	3SD4	A
PIK3CA	P42336	2ENQ	A
PIK3CA	P42336	2RD0	A
PIK3CA	P42336	3HHM	A
PIK3CA	P42336	3HIZ	A
PIWIL1	Q96J94	2L5C	A
PIWIL1	Q96J94	2L5D	A
PIWIL1	Q96J94	3O3I	X
PIWIL1	Q96J94	3O6E	X
PIWIL1	Q96J94	3O7V	X
PKD2L1	Q9P0L9	3TE3	A
PKN1	Q16512	1CXZ	B
PKN1	Q16512	1URF	A
PKN1	Q16512	2RMK	B
PMEL	P40967	1TVB	C
PMEL	P40967	1TVH	C
POGZ	Q7Z3K3	2E72	A
PPBP	P02775	1F9P	A
PPBP	P02775	1NAP	A
PPBP	P02775	1TVX	A
PPIG	Q13427	2GW2	A
PPIG	Q13427	2WFI	A
PPIG	Q13427	2WFJ	A
PRKAA2	P54646	2H6D	A
PRKAA2	P54646	2YZA	A
PRKAA2	P54646	3AQV	A
PRKCA	P17252	2ELI	A
PRKCA	P17252	3IW4	A
PRKCA	P17252	4DNL	A
PRKCH	P24723	3TXO	A
PRKCI	P41743	1VD2	A
PRKCI	P41743	1WMH	A
PRKCI	P41743	1ZRZ	A
PRKCI	P41743	3A8W	A
PRKCI	P41743	3A8X	A
PRKD3	O94806	2D9Z	A
PTEN	P60484	1D5R	A
PTEN	P60484	2KYL	B
RB1	P06400	1AD6	A
RB1	P06400	1GH6	B
RB1	P06400	1GUX	A
RB1	P06400	1H25	E
RB1	P06400	1O9K	A
RB1	P06400	2AZE	C
RB1	P06400	2QDJ	A
RB1	P06400	2R7G	A
RB1	P06400	3N5U	C
RB1	P06400	3POM	A
RBM12	Q9NTZ6	1WEL	A
RBM12	Q9NTZ6	2CPY	A
RBM12	Q9NTZ6	2DNN	A
RBM12	Q9NTZ6	2EK1	A
RBM12	Q9NTZ6	2EK6	A
RBM19	Q9Y4C8	2DGW	A
RET	P07949	2IVS	A
RET	P07949	2IVT	A
RET	P07949	2IVU	A
RET	P07949	2IVV	A
RET	P07949	2X2K	A
RET	P07949	2X2L	A
RET	P07949	2X2M	A
RET	P07949	2X2U	A
RNASEL	Q05823	1WDY	A
ROR2	Q01974	3ZZW	A
RWDD1	Q9H446	2EBM	A
S1PR1	P21453	3V2W	A
S1PR1	P21453	3V2Y	A
SAMSN1	Q9NSI8	2KEA	A
SEC13	P55735	3BG0	A
SEC13	P55735	3BG1	A
SEC23A	Q15436	2NUP	A
SEC23A	Q15436	2NUT	A
SEC23A	Q15436	2YRC	A
SEC23A	Q15436	2YRD	A
SEC23A	Q15436	3EFO	A
SEC23A	Q15436	3EG9	A
SEC23A	Q15436	3EGD	A
SEC23A	Q15436	3EGX	A
SELE	P16581	1ESL	A
SELE	P16581	1G1T	A
SF3B1	O75533	2F9D	P
SF3B1	O75533	2F9J	P
SF3B1	O75533	2FHO	A
SF3B1	O75533	3LQV	P
SFMBT2	Q5VUG0	1WJR	A
SI	P14410	3LPO	A
SI	P14410	3LPP	A
SLCO2A1	Q92959	3MRR	P
SLIT2	O94813	2V70	A
SLIT2	O94813	2V9S	A
SLIT2	O94813	2V9T	B
SLIT2	O94813	2WFH	A
SORL1	Q92673	2DM4	A
SPTA1	P02549	1OWA	A
SPTA1	P02549	3LBX	A
SPTAN1	Q13813	2FOT	C
SPTAN1	Q13813	3F31	A
SPTAN1	Q13813	3FB2	A
ST18	O60284	2CS8	A
STAC3	Q96MF2	2DB6	A
SUMF2	Q8NBJ7	1Y4J	A
SVIL	O95425	2K6M	S
SVIL	O95425	2K6N	A
TAF1	P21675	1EQF	A
TAF1	P21675	3AAD	A
TAF1	P21675	3UV4	A
TAF1	P21675	3UV5	A
TARS	P26639	1WWT	A
TBC1D1	Q86TI0	3QYE	A
TBC1D2	Q9BYX2	2DHK	A
TBC1D4	O60343	3QYB	A
TBX5	Q99593	2X6U	A
TBX5	Q99593	2X6V	A
TEK	Q02763	1FVR	A
TEK	Q02763	2GY5	A
TEK	Q02763	2GY7	B
TEK	Q02763	2OO8	X
TEK	Q02763	2OSC	A
TEK	Q02763	2P4I	A
TEK	Q02763	2WQB	A
TEK	Q02763	3BEA	A
TEK	Q02763	3L8P	A
TF	P02787	1A8E	A
TF	P02787	1A8F	A
TF	P02787	1B3E	A
TF	P02787	1BP5	A
TF	P02787	1BTJ	A
TF	P02787	1D3K	A
TF	P02787	1D4N	A
TF	P02787	1DTG	A
TF	P02787	1FQE	A
TF	P02787	1FQF	A
TF	P02787	1JQF	A
TF	P02787	1N7W	A
TF	P02787	1N7X	A
TF	P02787	1N84	A
TF	P02787	1OQG	A
TF	P02787	1OQH	A
TF	P02787	1RYO	A
TF	P02787	1SUV	C
TF	P02787	2HAU	A
TF	P02787	2HAV	A
TF	P02787	2O7U	B
TF	P02787	2O84	X
TF	P02787	3FGS	A
TF	P02787	3QYT	A
TF	P02787	3S9L	C
TF	P02787	3S9M	C
TF	P02787	3S9N	C
TF	P02787	3SKP	A
TF	P02787	3V83	A
TF	P02787	3V89	B
TF	P02787	3V8X	B
TF	P02787	3VE1	B
TGFBR2	P37173	1KTZ	B
TGFBR2	P37173	1M9Z	A
TGFBR2	P37173	1PLO	A
TGFBR2	P37173	2PJY	B
TGFBR2	P37173	3KFD	E
TLR4	O00206	2Z62	A
TLR4	O00206	2Z63	A
TLR4	O00206	2Z65	A
TLR4	O00206	2Z66	A
TLR4	O00206	3FXI	A
TLR4	O00206	3UL7	A
TLR4	O00206	3UL8	A
TLR4	O00206	3ULA	A
TMPRSS15	P98073	4DGJ	A
TNC	P24821	1TEN	A
TNC	P24821	2RB8	A
TNC	P24821	2RBL	A
TNIK	Q9UKE5	2X7F	A
TOM1	O60784	1ELK	A
TOM1	O60784	1WRD	A
TP53	P04637	1A1U	A
TP53	P04637	1AIE	A
TP53	P04637	1C26	A
TP53	P04637	1GZH	A
TP53	P04637	1H26	E
TP53	P04637	1HS5	A
TP53	P04637	1KZY	A
TP53	P04637	1OLG	A
TP53	P04637	1OLH	A
TP53	P04637	1PES	A
TP53	P04637	1PET	A
TP53	P04637	1SAE	A
TP53	P04637	1SAF	A
TP53	P04637	1SAK	A
TP53	P04637	1SAL	A
TP53	P04637	1TSR	A
TP53	P04637	1TUP	A
TP53	P04637	1UOL	A
TP53	P04637	1YCS	A
TP53	P04637	2AC0	A
TP53	P04637	2ADY	A
TP53	P04637	2AHI	A
TP53	P04637	2ATA	A
TP53	P04637	2B3G	B
TP53	P04637	2BIM	A
TP53	P04637	2BIN	A
TP53	P04637	2BIO	A
TP53	P04637	2BIP	A
TP53	P04637	2BIQ	A
TP53	P04637	2GS0	B
TP53	P04637	2J0Z	A
TP53	P04637	2J10	A
TP53	P04637	2J11	A
TP53	P04637	2J1W	A
TP53	P04637	2J1X	A
TP53	P04637	2J1Y	A
TP53	P04637	2J1Z	A
TP53	P04637	2J20	A
TP53	P04637	2J21	A
TP53	P04637	2K8F	B
TP53	P04637	2L14	B
TP53	P04637	2OCJ	A
TP53	P04637	2PCX	A
TP53	P04637	2QVQ	A
TP53	P04637	2QXA	A
TP53	P04637	2QXB	A
TP53	P04637	2QXC	A
TP53	P04637	2VUK	A
TP53	P04637	2WGX	A
TP53	P04637	2X0U	A
TP53	P04637	2X0V	A
TP53	P04637	2X0W	A
TP53	P04637	2XWR	A
TP53	P04637	2YBG	A
TP53	P04637	3D05	A
TP53	P04637	3D06	A
TP53	P04637	3D07	A
TP53	P04637	3D08	A
TP53	P04637	3D09	A
TP53	P04637	3D0A	A
TP53	P04637	3IGK	A
TP53	P04637	3IGL	A
TP53	P04637	3KMD	A
TP53	P04637	3KZ8	A
TP53	P04637	3Q01	A
TP53	P04637	3Q05	A
TP53	P04637	3Q06	A
TP53	P04637	3SAK	A
TP53	P04637	3TG5	B
TP53	P04637	3TS8	A
TP53	P04637	4AGL	A
TP53	P04637	4AGM	A
TP53	P04637	4AGN	A
TP53	P04637	4AGO	A
TP53	P04637	4AGP	A
TP53	P04637	4AGQ	A
TRIO	O75962	1NTY	A
TRIO	O75962	2NZ8	B
UBQLN3	Q9H347	1WX7	A
UBQLN3	Q9H347	1YQB	A
UBQLN3	Q9H347	2DAH	A
UTRN	P46939	1BHD	A
UTRN	P46939	1QAG	A
WNK4	Q96J92	2V3S	C
ZBTB43	O43298	2CSH	A
ZEB1	P37275	2e+19	A
ZFHX3	Q15911	2DA1	A
ZFHX3	Q15911	2DA2	A
ZFHX3	Q15911	2DA3	A
ZFYVE16	Q7Z3T8	3T7L	A
ZKSCAN5	Q9Y2L8	2EM5	A
ZKSCAN5	Q9Y2L8	2EMM	A
ZKSCAN5	Q9Y2L8	2EMZ	A
ZKSCAN5	Q9Y2L8	2EN3	A
ZKSCAN5	Q9Y2L8	2EOM	A
ZKSCAN5	Q9Y2L8	2EON	A
ZKSCAN5	Q9Y2L8	2EOO	A
ZKSCAN5	Q9Y2L8	2YSO	A
ZKSCAN5	Q9Y2L8	2YTG	A
ZNF224	Q9NZL3	2ELY	A
ZNF224	Q9NZL3	2ELZ	A
ZNF224	Q9NZL3	2EM0	A
ZNF224	Q9NZL3	2EM6	A
ZNF224	Q9NZL3	2EM7	A
ZNF224	Q9NZL3	2EM8	A
ZNF224	Q9NZL3	2EM9	A
ZNF224	Q9NZL3	2EN1	A
ZNF224	Q9NZL3	2EN8	A
ZNF224	Q9NZL3	2ENA	A
ZNF224	Q9NZL3	2ENC	A
ZNF224	Q9NZL3	2EOQ	A
ZNF224	Q9NZL3	2EOR	A
ZNF224	Q9NZL3	2EQ4	A
ZNF224	Q9NZL3	2YSP	A
ZNF224	Q9NZL3	2YTH	A

## Sheet: AnalyzedStructures
Gene	Uniprot	Structure	Chain
ABL2	P42684	2XYN	A
ABL2	P42684	3GVU	A
ABL2	P42684	3HMI	A
ACACB	O00763	3GID	A
ACACB	O00763	3GLK	A
ACACB	O00763	3JRW	A
ACACB	O00763	3JRX	A
ACTN2	P35609	1HCI	A
ACTN2	P35609	1QUU	A
AKT1	P31749	1H10	A
AKT1	P31749	1UNP	A
AKT1	P31749	1UNQ	A
AKT1	P31749	1UNR	A
AKT1	P31749	2UVM	A
AKT1	P31749	2UZR	A
AKT1	P31749	2UZS	A
AKT1	P31749	3O96	A
ALK	Q9UM73	2XB7	A
ALK	Q9UM73	2XBA	A
ALK	Q9UM73	2YHV	A
ALK	Q9UM73	3AOX	A
ALK	Q9UM73	3L9P	A
ALK	Q9UM73	3LCS	A
ALK	Q9UM73	3LCT	A
ALK	Q9UM73	4DCE	A
APC	P25054	3AU3	A
APC	P25054	3QHE	A
APC	P25054	3T7U	A
APOD	P05090	2HZQ	A
APOD	P05090	2HZR	A
AXL	P30530	2C5D	C
B2M	P61769	1A1M	B
B2M	P61769	1A1N	B
B2M	P61769	1A1O	B
B2M	P61769	1A6Z	B
B2M	P61769	1A9B	B
B2M	P61769	1A9E	B
B2M	P61769	1AGB	B
B2M	P61769	1AGC	B
B2M	P61769	1AGD	B
B2M	P61769	1AGE	B
B2M	P61769	1AGF	B
B2M	P61769	1AKJ	B
B2M	P61769	1AO7	B
B2M	P61769	1B0G	B
B2M	P61769	1B0R	B
B2M	P61769	1BD2	B
B2M	P61769	1C16	B
B2M	P61769	1CE6	B
B2M	P61769	1CG9	B
B2M	P61769	1DE4	B
B2M	P61769	1DUY	B
B2M	P61769	1DUZ	B
B2M	P61769	1EFX	B
B2M	P61769	1EXU	B
B2M	P61769	1HHG	B
B2M	P61769	1HHH	B
B2M	P61769	1HHI	B
B2M	P61769	1HHJ	B
B2M	P61769	1HHK	B
B2M	P61769	1HLA	M
B2M	P61769	1HSA	B
B2M	P61769	1I1F	B
B2M	P61769	1I1Y	B
B2M	P61769	1I4F	B
B2M	P61769	1IM3	B
B2M	P61769	1IM9	B
B2M	P61769	1JF1	B
B2M	P61769	1JGD	B
B2M	P61769	1JGE	B
B2M	P61769	1JHT	B
B2M	P61769	1JNJ	A
B2M	P61769	1K5N	B
B2M	P61769	1KPR	B
B2M	P61769	1LDS	A
B2M	P61769	1LP9	B
B2M	P61769	1M05	B
B2M	P61769	1MHE	B
B2M	P61769	1MI5	B
B2M	P61769	1N2R	B
B2M	P61769	1P7Q	B
B2M	P61769	1PY4	A
B2M	P61769	1Q94	B
B2M	P61769	1QQD	B
B2M	P61769	1QR1	B
B2M	P61769	1QRN	B
B2M	P61769	1QSE	B
B2M	P61769	1QSF	B
B2M	P61769	1QVO	B
B2M	P61769	1R3H	B
B2M	P61769	1S9W	B
B2M	P61769	1S9X	B
B2M	P61769	1S9Y	B
B2M	P61769	1SYS	B
B2M	P61769	1SYV	B
B2M	P61769	1TMC	B
B2M	P61769	1TVB	B
B2M	P61769	1TVH	B
B2M	P61769	1VGK	B
B2M	P61769	1W0V	B
B2M	P61769	1W0W	B
B2M	P61769	1W72	B
B2M	P61769	1X7Q	B
B2M	P61769	1XH3	B
B2M	P61769	1XR8	B
B2M	P61769	1XR9	B
B2M	P61769	1XZ0	B
B2M	P61769	1YDP	B
B2M	P61769	1YPZ	B
B2M	P61769	1ZHK	B
B2M	P61769	1ZHL	B
B2M	P61769	1ZS8	B
B2M	P61769	1ZSD	B
B2M	P61769	1ZT4	B
B2M	P61769	1ZVS	B
B2M	P61769	2A83	B
B2M	P61769	2AK4	B
B2M	P61769	2AV7	B
B2M	P61769	2AXF	B
B2M	P61769	2AXG	B
B2M	P61769	2BCK	B
B2M	P61769	2BNQ	B
B2M	P61769	2BNR	B
B2M	P61769	2BSR	B
B2M	P61769	2BSS	B
B2M	P61769	2BST	B
B2M	P61769	2BVO	B
B2M	P61769	2BVP	B
B2M	P61769	2BVQ	B
B2M	P61769	2C7U	B
B2M	P61769	2CII	B
B2M	P61769	2CIK	B
B2M	P61769	2CLR	B
B2M	P61769	2D31	B
B2M	P61769	2D4D	A
B2M	P61769	2D4F	A
B2M	P61769	2DYP	B
B2M	P61769	2ESV	B
B2M	P61769	2F53	B
B2M	P61769	2F54	B
B2M	P61769	2F74	B
B2M	P61769	2F8O	A
B2M	P61769	2FYY	B
B2M	P61769	2FZ3	B
B2M	P61769	2GIT	B
B2M	P61769	2GJ6	B
B2M	P61769	2GT9	B
B2M	P61769	2GTW	B
B2M	P61769	2GTZ	B
B2M	P61769	2GUO	B
B2M	P61769	2H26	B
B2M	P61769	2H6P	B
B2M	P61769	2HJK	B
B2M	P61769	2HJL	B
B2M	P61769	2HLA	B
B2M	P61769	2HN7	B
B2M	P61769	2J8U	B
B2M	P61769	2JCC	B
B2M	P61769	2NW3	B
B2M	P61769	2NX5	B
B2M	P61769	2P5E	B
B2M	P61769	2P5W	B
B2M	P61769	2PO6	B
B2M	P61769	2PYE	B
B2M	P61769	2RFX	B
B2M	P61769	2UWE	B
B2M	P61769	2V2W	B
B2M	P61769	2V2X	B
B2M	P61769	2VB5	A
B2M	P61769	2VLJ	B
B2M	P61769	2VLK	B
B2M	P61769	2VLL	B
B2M	P61769	2VLR	B
B2M	P61769	2X4N	B
B2M	P61769	2X4O	B
B2M	P61769	2X4P	B
B2M	P61769	2X4R	B
B2M	P61769	2X4U	B
B2M	P61769	2X70	B
B2M	P61769	2X89	D
B2M	P61769	2XKS	A
B2M	P61769	2XKU	A
B2M	P61769	2XPG	B
B2M	P61769	2YXF	A
B2M	P61769	2Z9T	A
B2M	P61769	3AM8	C
B2M	P61769	3B3I	B
B2M	P61769	3B6S	B
B2M	P61769	3BGM	B
B2M	P61769	3BH8	B
B2M	P61769	3BH9	B
B2M	P61769	3BHB	B
B2M	P61769	3BO8	B
B2M	P61769	3BP4	B
B2M	P61769	3BP7	B
B2M	P61769	3BVN	B
B2M	P61769	3BW9	B
B2M	P61769	3BWA	B
B2M	P61769	3BXN	B
B2M	P61769	3BZE	B
B2M	P61769	3BZF	B
B2M	P61769	3C9N	B
B2M	P61769	3CDG	B
B2M	P61769	3CII	B
B2M	P61769	3CIQ	A
B2M	P61769	3CZF	B
B2M	P61769	3D18	B
B2M	P61769	3D25	B
B2M	P61769	3D2U	B
B2M	P61769	3D39	B
B2M	P61769	3D3V	B
B2M	P61769	3DBX	B
B2M	P61769	3DHJ	A
B2M	P61769	3DHM	A
B2M	P61769	3DTX	B
B2M	P61769	3DX6	B
B2M	P61769	3DX7	B
B2M	P61769	3DX8	B
B2M	P61769	3DXA	B
B2M	P61769	3EKC	A
B2M	P61769	3FFC	B
B2M	P61769	3FQN	B
B2M	P61769	3FQR	B
B2M	P61769	3FQT	B
B2M	P61769	3FQU	B
B2M	P61769	3FQW	B
B2M	P61769	3FQX	B
B2M	P61769	3FT2	B
B2M	P61769	3FT3	B
B2M	P61769	3FT4	B
B2M	P61769	3GIV	B
B2M	P61769	3GJF	B
B2M	P61769	3GSN	L
B2M	P61769	3GSO	B
B2M	P61769	3GSQ	B
B2M	P61769	3GSR	B
B2M	P61769	3GSU	B
B2M	P61769	3GSV	B
B2M	P61769	3GSW	B
B2M	P61769	3GSX	B
B2M	P61769	3H7B	B
B2M	P61769	3H9H	B
B2M	P61769	3H9S	B
B2M	P61769	3HAE	B
B2M	P61769	3HCV	B
B2M	P61769	3HG1	B
B2M	P61769	3HLA	B
B2M	P61769	3HPJ	B
B2M	P61769	3HUJ	B
B2M	P61769	3I6G	B
B2M	P61769	3I6K	B
B2M	P61769	3I6L	E
B2M	P61769	3IB4	A
B2M	P61769	3IXA	B
B2M	P61769	3JTS	B
B2M	P61769	3KLA	B
B2M	P61769	3KPL	B
B2M	P61769	3KPM	B
B2M	P61769	3KPN	B
B2M	P61769	3KPO	B
B2M	P61769	3KPP	B
B2M	P61769	3KPQ	B
B2M	P61769	3KPR	B
B2M	P61769	3KPS	B
B2M	P61769	3KWW	B
B2M	P61769	3KXF	B
B2M	P61769	3KYN	B
B2M	P61769	3KYO	B
B2M	P61769	3L3D	B
B2M	P61769	3L3G	B
B2M	P61769	3L3I	B
B2M	P61769	3L3J	B
B2M	P61769	3L3K	B
B2M	P61769	3LKN	B
B2M	P61769	3LKO	B
B2M	P61769	3LKP	B
B2M	P61769	3LKQ	B
B2M	P61769	3LKR	B
B2M	P61769	3LKS	B
B2M	P61769	3LN4	B
B2M	P61769	3LN5	B
B2M	P61769	3LOW	A
B2M	P61769	3LV3	B
B2M	P61769	3M17	B
B2M	P61769	3M1B	B
B2M	P61769	3MGO	B
B2M	P61769	3MGT	B
B2M	P61769	3MR9	B
B2M	P61769	3MRB	B
B2M	P61769	3MRC	B
B2M	P61769	3MRD	B
B2M	P61769	3MRE	B
B2M	P61769	3MRF	B
B2M	P61769	3MRG	B
B2M	P61769	3MRH	B
B2M	P61769	3MRI	B
B2M	P61769	3MRJ	B
B2M	P61769	3MRK	B
B2M	P61769	3MRL	B
B2M	P61769	3MRM	B
B2M	P61769	3MRN	B
B2M	P61769	3MRO	B
B2M	P61769	3MRP	B
B2M	P61769	3MRQ	B
B2M	P61769	3MRR	B
B2M	P61769	3MV7	B
B2M	P61769	3MV8	B
B2M	P61769	3MV9	B
B2M	P61769	3MYJ	B
B2M	P61769	3MYZ	A
B2M	P61769	3MZT	A
B2M	P61769	3NA4	A
B2M	P61769	3NFN	B
B2M	P61769	3O3A	B
B2M	P61769	3O3B	B
B2M	P61769	3O3D	B
B2M	P61769	3O3E	B
B2M	P61769	3O4L	B
B2M	P61769	3OV6	A
B2M	P61769	3OX8	B
B2M	P61769	3OXR	B
B2M	P61769	3OXS	B
B2M	P61769	3PWJ	B
B2M	P61769	3PWL	B
B2M	P61769	3PWN	B
B2M	P61769	3PWP	B
B2M	P61769	3QDA	A
B2M	P61769	3QDG	B
B2M	P61769	3QDJ	B
B2M	P61769	3QDM	B
B2M	P61769	3QEQ	B
B2M	P61769	3QFD	B
B2M	P61769	3QFJ	B
B2M	P61769	3QZW	B
B2M	P61769	3REW	B
B2M	P61769	3RL1	B
B2M	P61769	3RL2	B
B2M	P61769	3RWJ	B
B2M	P61769	3S6C	A
B2M	P61769	3SDX	B
B2M	P61769	3SJV	B
B2M	P61769	3SKM	B
B2M	P61769	3SKO	B
B2M	P61769	3T8X	B
B2M	P61769	3TZV	D
B2M	P61769	3U0P	B
B2M	P61769	3UTQ	B
B2M	P61769	3UTS	B
B2M	P61769	3UTT	B
B2M	P61769	3VFM	B
B2M	P61769	3VFS	B
B2M	P61769	3VFU	B
B2M	P61769	3VFV	B
B2M	P61769	3VFW	B
B2M	P61769	3VH8	B
BBOX1	O75936	3MS5	A
BBOX1	O75936	3N6W	A
BBOX1	O75936	3O2G	A
BMPR2	Q13873	3G2F	A
BRAF	P15056	1UWH	A
BRAF	P15056	1UWJ	A
BRAF	P15056	2FB8	A
BRAF	P15056	3C4C	A
BRAF	P15056	3C4D	A
BRAF	P15056	3D4Q	A
BRAF	P15056	3IDP	B
BRAF	P15056	3II5	A
BRAF	P15056	3PPJ	A
BRAF	P15056	3PPK	A
BRAF	P15056	3PRF	A
BRAF	P15056	3PRI	A
BRAF	P15056	3PSB	A
BRAF	P15056	3PSD	A
BRAF	P15056	3Q4C	A
BRAF	P15056	3Q96	A
BRAF	P15056	3SKC	A
BRAF	P15056	3TV4	A
BRAF	P15056	3TV6	A
BRAF	P15056	4DBN	A
BRAF	P15056	4E26	A
BRAF	P15056	4E4X	A
C3	P01024	2A73	A
C3	P01024	2A74	A
C3	P01024	2HR0	A
C3	P01024	2I07	A
C3	P01024	2ICE	A
C3	P01024	2ICF	A
C3	P01024	2QKI	A
C3	P01024	2WII	A
C3	P01024	2WIN	A
C3	P01024	2XWB	A
C3	P01024	2XWJ	A
C3	P01024	3G6J	A
C3	P01024	3L3O	A
C3	P01024	3L5N	A
C3	P01024	3NMS	A
C3	P01024	3OHX	A
C3	P01024	3T4A	A
CAMK4	Q16566	2W4O	A
CDH1	P12830	1O6S	B
CDH1	P12830	2O72	A
CDH1	P12830	2OMT	B
CDH1	P12830	2OMU	B
CDH1	P12830	2OMX	B
CDH1	P12830	2OMY	B
CDH1	P12830	2OMZ	B
CDH1	P12830	3FF7	A
CDH1	P12830	3FF8	A
CFTR	P13569	1XMI	A
CFTR	P13569	2BBS	A
CFTR	P13569	2BBT	A
CFTR	P13569	2PZE	A
CFTR	P13569	2PZF	A
CFTR	P13569	2PZG	A
CHRM2	P08172	3UON	A
CNGA3	Q16281	3SWY	A
CNTN3	Q9P232	1WJ3	A
COL9A1	P20849	2UUR	A
CPB1	P15086	1KWM	A
CPB1	P15086	1ZLI	A
CTNNB1	P35222	1G3J	A
CTNNB1	P35222	1JDH	A
CTNNB1	P35222	1JPW	A
CTNNB1	P35222	1LUJ	A
CTNNB1	P35222	1P22	C
CTNNB1	P35222	1QZ7	A
CTNNB1	P35222	1T08	A
CTNNB1	P35222	1TH1	A
CTNNB1	P35222	2GL7	A
CTNNB1	P35222	2Z6H	A
CTNNB1	P35222	3SL9	A
CTNNB1	P35222	3SLA	A
CTNNB1	P35222	3TX7	A
CTSL1	P07711	1CJL	A
CTSL1	P07711	1CS8	A
CTSL1	P07711	1ICF	A
CTSL1	P07711	1MHW	A
CTSL1	P07711	2NQD	B
CTSL1	P07711	2VHS	A
CTSL1	P07711	2XU1	A
CTSL1	P07711	2XU3	A
CTSL1	P07711	2XU4	A
CTSL1	P07711	2XU5	A
CTSL1	P07711	2YJ2	A
CTSL1	P07711	2YJ8	A
CTSL1	P07711	2YJ9	A
CTSL1	P07711	2YJB	A
CTSL1	P07711	2YJC	A
CTSL1	P07711	3BC3	A
CTSL1	P07711	3H89	A
CTSL1	P07711	3H8B	A
CTSL1	P07711	3H8C	A
CTSL1	P07711	3HHA	A
CTSL1	P07711	3HWN	A
CTSL1	P07711	3IV2	A
CTSL1	P07711	3K24	A
CTSL1	P07711	3KSE	A
CTSL1	P07711	3OF8	A
CTSL1	P07711	3OF9	A
CUL9	Q8IWT3	2JUF	A
CUX2	O14529	1WH8	A
CYFIP1	Q7L576	3P8C	A
CYP2A13	Q16696	2P85	A
CYP2A13	Q16696	3T3S	A
DAPK3	O43293	1YRP	A
DAPK3	O43293	2J90	A
DAPK3	O43293	3BHY	A
DAPK3	O43293	3BQR	A
DCC	P43146	2ED7	A
DCC	P43146	2ED8	A
DCLK1	O15075	1MFW	A
DCLK1	O15075	1MG4	A
DCLK1	O15075	1UF0	A
DFNB31	Q9P202	1UFX	A
DLG2	Q15700	2BYG	A
DLG5	Q8TDM6	1UIT	A
DOCK2	Q92608	2YIN	A
DOCK2	Q92608	3B13	A
DPP4	P27487	1J2E	A
DPP4	P27487	1N1M	A
DPP4	P27487	1NU6	A
DPP4	P27487	1NU8	A
DPP4	P27487	1PFQ	A
DPP4	P27487	1R9M	A
DPP4	P27487	1R9N	A
DPP4	P27487	1RWQ	A
DPP4	P27487	1TK3	A
DPP4	P27487	1TKR	A
DPP4	P27487	1U8E	A
DPP4	P27487	1W1I	A
DPP4	P27487	1WCY	A
DPP4	P27487	1X70	A
DPP4	P27487	2AJL	I
DPP4	P27487	2BGN	A
DPP4	P27487	2BGR	A
DPP4	P27487	2BUB	A
DPP4	P27487	2FJP	A
DPP4	P27487	2G5P	A
DPP4	P27487	2G5T	A
DPP4	P27487	2G63	A
DPP4	P27487	2I03	A
DPP4	P27487	2I78	A
DPP4	P27487	2IIT	A
DPP4	P27487	2IIV	A
DPP4	P27487	2JID	A
DPP4	P27487	2OAG	A
DPP4	P27487	2OGZ	A
DPP4	P27487	2OLE	A
DPP4	P27487	2ONC	A
DPP4	P27487	2OPH	A
DPP4	P27487	2OQI	A
DPP4	P27487	2OQV	A
DPP4	P27487	2P8S	A
DPP4	P27487	2QJR	A
DPP4	P27487	2QKY	A
DPP4	P27487	2QOE	A
DPP4	P27487	2QT9	A
DPP4	P27487	2QTB	A
DPP4	P27487	2RGU	A
DPP4	P27487	2RIP	A
DPP4	P27487	3BJM	A
DPP4	P27487	3C43	A
DPP4	P27487	3C45	A
DPP4	P27487	3CCB	A
DPP4	P27487	3CCC	A
DPP4	P27487	3D4L	A
DPP4	P27487	3EIO	A
DPP4	P27487	3F8S	A
DPP4	P27487	3G0B	A
DPP4	P27487	3G0C	A
DPP4	P27487	3G0D	A
DPP4	P27487	3G0G	A
DPP4	P27487	3H0C	A
DPP4	P27487	3HAB	A
DPP4	P27487	3HAC	A
DPP4	P27487	3KWF	A
DPP4	P27487	3KWJ	A
DPP4	P27487	3O95	A
DPP4	P27487	3O9V	A
DPP4	P27487	3OC0	A
DPP4	P27487	3OPM	A
DPP4	P27487	3Q0T	A
DPP4	P27487	3Q8W	A
DPP4	P27487	3QBJ	A
DPP4	P27487	3SWW	A
DPP4	P27487	3SX4	A
DPP4	P27487	4A5S	A
DSP	P15924	1LM7	A
DSP	P15924	3R6N	A
EGFR	P00533	1IVO	A
EGFR	P00533	1M14	A
EGFR	P00533	1M17	A
EGFR	P00533	1MOX	A
EGFR	P00533	1XKK	A
EGFR	P00533	1YY9	A
EGFR	P00533	2EB2	A
EGFR	P00533	2EB3	A
EGFR	P00533	2GS2	A
EGFR	P00533	2GS7	A
EGFR	P00533	2ITN	A
EGFR	P00533	2ITO	A
EGFR	P00533	2ITP	A
EGFR	P00533	2ITQ	A
EGFR	P00533	2ITT	A
EGFR	P00533	2ITU	A
EGFR	P00533	2ITV	A
EGFR	P00533	2ITW	A
EGFR	P00533	2ITX	A
EGFR	P00533	2ITY	A
EGFR	P00533	2ITZ	A
EGFR	P00533	2J5E	A
EGFR	P00533	2J5F	A
EGFR	P00533	2J6M	A
EGFR	P00533	2JIT	A
EGFR	P00533	2JIU	A
EGFR	P00533	2JIV	A
EGFR	P00533	2RF9	A
EGFR	P00533	2RFD	A
EGFR	P00533	2RFE	A
EGFR	P00533	2RGP	A
EGFR	P00533	3B2U	A
EGFR	P00533	3B2V	A
EGFR	P00533	3BEL	A
EGFR	P00533	3C09	A
EGFR	P00533	3GOP	A
EGFR	P00533	3GT8	B
EGFR	P00533	3IKA	A
EGFR	P00533	3LZB	A
EGFR	P00533	3NJP	A
EGFR	P00533	3P0Y	A
EGFR	P00533	3POZ	A
EGFR	P00533	3QWQ	A
EGFR	P00533	3UG1	A
EGFR	P00533	3UG2	A
EGFR	P00533	3VJN	A
EGFR	P00533	3VJO	A
EIF2AK2	P19525	2A19	B
EIF2AK2	P19525	2A1A	B
EPB41L3	Q9Y2J2	2HE7	A
EPB41L3	Q9Y2J2	3BIN	A
EPHA1	P21709	3HIL	A
EPHA1	P21709	3KKA	A
EPHA3	P29320	2GSF	A
EPHA3	P29320	3FXX	A
EPHA3	P29320	3FY2	A
EPHA7	Q15375	3H8M	A
ERBB4	Q15303	2AHX	A
ERBB4	Q15303	2L2T	A
ERBB4	Q15303	2LCX	A
ERBB4	Q15303	2R4B	A
ERBB4	Q15303	3BBT	B
ERBB4	Q15303	3BBW	B
ERBB4	Q15303	3BCE	A
ERBB4	Q15303	3U2P	A
F11R	Q9Y624	1NBQ	A
F5	P12259	1CZS	A
F5	P12259	1CZT	A
F5	P12259	1CZV	A
FAP	Q12884	1Z68	A
FER	P16591	2KK6	A
FGA	P02671	1BBR	F
FGA	P02671	1FZD	A
FGFR3	P22607	1RY7	B
FLNB	O75369	2E9J	A
FLNB	O75369	2WA5	A
FLNB	O75369	2WA6	A
FLNB	O75369	2WA7	A
FLNB	O75369	3FER	A
FLT1	P17948	3HNG	A
FRS3	O43559	2KUP	A
FRS3	O43559	2YS5	A
FSHR	P23945	1XWD	C
GART	P22102	2QK4	A
GART	P22102	2V9Y	A
GSS	P48637	2HGS	A
GTF2E1	P29083	1VD4	A
GTF2E1	P29083	2JTX	A
GTF2E1	P29083	2RNQ	A
GTF2E1	P29083	2RNR	A
HAO1	Q9UJM8	2NZL	A
HAO1	Q9UJM8	2RDT	A
HAO1	Q9UJM8	2RDU	A
HAO1	Q9UJM8	2RDW	A
HAO1	Q9UJM8	2W0U	A
HCN4	Q9Y3Q4	3OTF	A
HCN4	Q9Y3Q4	3U11	A
HIST1H3B	P68431	2CV5	A
HIST1H3B	P68431	3A1B	A
HIST1H3B	P68431	3AFA	A
HIST1H3B	P68431	3AYW	A
HIST1H3B	P68431	3AZE	A
HIST1H3B	P68431	3AZF	A
HIST1H3B	P68431	3AZG	A
HIST1H3B	P68431	3AZH	A
HIST1H3B	P68431	3AZI	A
HIST1H3B	P68431	3AZJ	A
HIST1H3B	P68431	3AZK	A
HIST1H3B	P68431	3AZL	A
HIST1H3B	P68431	3AZM	A
HIST1H3B	P68431	3AZN	A
HLA-G	P17693	1YDP	A
HLA-G	P17693	2DYP	A
HRAS	P01112	121P	A
HRAS	P01112	1AA9	A
HRAS	P01112	1AGP	A
HRAS	P01112	1BKD	R
HRAS	P01112	1CLU	A
HRAS	P01112	1CRP	A
HRAS	P01112	1CRQ	A
HRAS	P01112	1CRR	A
HRAS	P01112	1CTQ	A
HRAS	P01112	1GNP	A
HRAS	P01112	1GNQ	A
HRAS	P01112	1GNR	A
HRAS	P01112	1IAQ	A
HRAS	P01112	1IOZ	A
HRAS	P01112	1JAH	A
HRAS	P01112	1JAI	A
HRAS	P01112	1K8R	A
HRAS	P01112	1LF0	A
HRAS	P01112	1LF5	A
HRAS	P01112	1LFD	B
HRAS	P01112	1NVU	Q
HRAS	P01112	1NVV	Q
HRAS	P01112	1NVW	Q
HRAS	P01112	1NVX	Q
HRAS	P01112	1P2S	A
HRAS	P01112	1P2T	A
HRAS	P01112	1P2U	A
HRAS	P01112	1P2V	A
HRAS	P01112	1PLJ	A
HRAS	P01112	1PLK	A
HRAS	P01112	1PLL	A
HRAS	P01112	1Q21	A
HRAS	P01112	1QRA	A
HRAS	P01112	1RVD	A
HRAS	P01112	1WQ1	R
HRAS	P01112	1XCM	A
HRAS	P01112	1XD2	A
HRAS	P01112	1XJ0	A
HRAS	P01112	1ZVQ	A
HRAS	P01112	1ZW6	A
HRAS	P01112	221P	A
HRAS	P01112	2C5L	A
HRAS	P01112	2CE2	X
HRAS	P01112	2CL0	X
HRAS	P01112	2CL6	X
HRAS	P01112	2CL7	X
HRAS	P01112	2CLC	X
HRAS	P01112	2CLD	X
HRAS	P01112	2EVW	X
HRAS	P01112	2LCF	A
HRAS	P01112	2Q21	A
HRAS	P01112	2QUZ	A
HRAS	P01112	2RGA	A
HRAS	P01112	2RGB	A
HRAS	P01112	2RGC	A
HRAS	P01112	2RGD	A
HRAS	P01112	2RGE	A
HRAS	P01112	2RGG	A
HRAS	P01112	2UZI	R
HRAS	P01112	2VH5	R
HRAS	P01112	2X1V	A
HRAS	P01112	3DDC	A
HRAS	P01112	3I3S	R
HRAS	P01112	3K8Y	A
HRAS	P01112	3K9L	A
HRAS	P01112	3K9N	A
HRAS	P01112	3KKM	A
HRAS	P01112	3KKN	A
HRAS	P01112	3KUD	A
HRAS	P01112	3L8Y	A
HRAS	P01112	3L8Z	A
HRAS	P01112	3LBH	A
HRAS	P01112	3LBI	A
HRAS	P01112	3LBN	A
HRAS	P01112	3LO5	A
HRAS	P01112	3OIU	A
HRAS	P01112	3OIV	A
HRAS	P01112	3OIW	A
HRAS	P01112	3RRY	A
HRAS	P01112	3RRZ	A
HRAS	P01112	3RS0	A
HRAS	P01112	3RS2	A
HRAS	P01112	3RS3	A
HRAS	P01112	3RS4	A
HRAS	P01112	3RS5	A
HRAS	P01112	3RS7	A
HRAS	P01112	3RSL	A
HRAS	P01112	3RSO	A
HRAS	P01112	3TGP	A
HRAS	P01112	421P	A
HRAS	P01112	4EFL	A
HRAS	P01112	4EFM	A
HRAS	P01112	4EFN	A
HRAS	P01112	4Q21	A
HRAS	P01112	521P	A
HRAS	P01112	5P21	A
HRAS	P01112	621P	A
HRAS	P01112	6Q21	A
HRAS	P01112	721P	A
HRAS	P01112	821P	A
IDE	P14735	2G47	A
IDE	P14735	2JG4	A
IDE	P14735	2WBY	A
IDE	P14735	2WC0	A
IDE	P14735	2WK3	A
IDE	P14735	2YB3	A
IDE	P14735	3CWW	A
IDE	P14735	3E4A	A
IDE	P14735	3E50	A
IDE	P14735	3H44	A
IDE	P14735	3HGZ	A
IDE	P14735	3N56	A
IDE	P14735	3N57	A
IDE	P14735	3OFI	A
IDE	P14735	3QZ2	A
IGF2R	P11717	2V5N	A
IGF2R	P11717	2V5O	A
IGF2R	P11717	2V5P	A
INSR	P06213	1GAG	A
INSR	P06213	1I44	A
INSR	P06213	1IR3	A
INSR	P06213	1IRK	A
INSR	P06213	1P14	A
INSR	P06213	1RQQ	A
INSR	P06213	2AUH	A
INSR	P06213	2B4S	B
INSR	P06213	2DTG	E
INSR	P06213	2Z8C	A
INSR	P06213	3BU3	A
INSR	P06213	3BU5	A
INSR	P06213	3BU6	A
INSR	P06213	3EKK	A
INSR	P06213	3EKN	A
INSR	P06213	3ETA	A
INSR	P06213	3LOH	E
IQGAP1	P46940	3FAY	A
ITK	Q08881	2E6I	A
ITK	Q08881	2YUQ	A
KDR	P35968	2X1W	L
KDR	P35968	2X1X	R
KIF18A	Q8NI77	3LRE	A
KIF5B	P33176	1BG2	A
KIF5B	P33176	1MKJ	A
KIR3DL1	P43629	3VH8	G
KIT	P10721	2E9W	A
KIT	P10721	2EC8	A
KRAS	P01116	3GFT	A
KRAS	P01116	4DSN	A
KRAS	P01116	4DSO	A
KRAS	P01116	4DST	A
KRAS	P01116	4DSU	A
LILRB1	Q8NHL6	1G0X	A
LILRB1	Q8NHL6	1P7Q	D
LILRB1	Q8NHL6	1UFU	A
LILRB1	Q8NHL6	1UGN	A
LILRB1	Q8NHL6	1VDG	A
LILRB1	Q8NHL6	3D2U	D
LRBA	P50851	1T77	A
MAP2K4	P45985	3ALN	A
MAP2K4	P45985	3ALO	A
MAP3K7	O43318	2EVA	A
MERTK	Q12866	2P0C	A
MERTK	Q12866	3BPR	A
MERTK	Q12866	3BRB	A
MET	P08581	1R0P	A
MET	P08581	1R1W	A
MET	P08581	1SHY	B
MET	P08581	2RFN	A
MET	P08581	2RFS	A
MET	P08581	2UZX	B
MET	P08581	2UZY	B
MET	P08581	2WD1	A
MET	P08581	2WGJ	A
MET	P08581	2WKM	A
MET	P08581	3A4P	A
MET	P08581	3C1X	A
MET	P08581	3CCN	A
MET	P08581	3CD8	A
MET	P08581	3CE3	A
MET	P08581	3CTH	A
MET	P08581	3CTJ	A
MET	P08581	3EFJ	A
MET	P08581	3EFK	A
MET	P08581	3F66	A
MET	P08581	3F82	A
MET	P08581	3I5N	A
MET	P08581	3L8V	A
MET	P08581	3LQ8	A
MET	P08581	3Q6U	A
MET	P08581	3Q6W	A
MET	P08581	3QTI	A
MET	P08581	3R7O	A
MET	P08581	3RHK	A
MET	P08581	3U6H	A
MET	P08581	3U6I	A
MET	P08581	3ZXZ	A
MET	P08581	3ZZE	A
MTMR6	Q9Y217	2YF0	A
MYH7	P12883	3DTP	A
MYH7	P12883	4DB1	A
MYLK	Q15746	2CQV	A
NCAM2	O15394	2JLL	A
NCAM2	O15394	2V5T	A
NCAM2	O15394	2VAJ	A
NCAM2	O15394	2WIM	A
NCAM2	O15394	2XY1	A
NCAM2	O15394	2XY2	A
NCAM2	O15394	2XYC	A
NCF2	P19878	1E96	B
NCF2	P19878	1HH8	A
NCF2	P19878	1WM5	A
NEK1	Q96PY6	4APC	A
NOTCH1	P46531	1TOZ	A
NOTCH1	P46531	1YYH	A
NOTCH1	P46531	2F8X	K
NOTCH1	P46531	2F8Y	A
NOTCH1	P46531	2HE0	A
NOTCH1	P46531	2VJ3	A
NOTCH1	P46531	3ETO	A
NOTCH1	P46531	3I08	A
NOTCH1	P46531	3L95	X
NOTCH1	P46531	3NBN	B
NOTCH1	P46531	3V79	K
NRAS	P01111	3CON	A
NRP1	O14786	1KEX	A
NRP1	O14786	2QQI	A
NRP1	O14786	2QQM	A
NRP1	O14786	2QQN	A
NRP1	O14786	3I97	A
NRP1	O14786	4DEQ	A
NTRK3	Q16288	1WWC	A
NTRK3	Q16288	3V5Q	A
OPRK1	P41145	4DJH	A
OSBPL11	Q9BXB4	2D9X	A
PAK7	Q9P286	2F57	A
PASK	Q96RG2	3DLS	A
PCSK9	Q8NBP7	2W2M	A
PCSK9	Q8NBP7	2XTJ	A
PCSK9	Q8NBP7	3SQO	A
PDE10A	Q9Y233	2OUN	A
PDE10A	Q9Y233	2OUP	A
PDE10A	Q9Y233	2OUQ	A
PDE10A	Q9Y233	2OUR	A
PDE10A	Q9Y233	2OUS	A
PDE10A	Q9Y233	2OUU	A
PDE10A	Q9Y233	2OUV	A
PDE10A	Q9Y233	2OUY	A
PDE10A	Q9Y233	2WEY	A
PDE10A	Q9Y233	2Y0J	A
PDE10A	Q9Y233	2ZMF	A
PDE10A	Q9Y233	3SN7	A
PDE10A	Q9Y233	3SNI	A
PDE10A	Q9Y233	3SNL	A
PDE10A	Q9Y233	3UI7	A
PDE10A	Q9Y233	3UUO	A
PDE10A	Q9Y233	4AEL	A
PDE10A	Q9Y233	4DDL	A
PDE10A	Q9Y233	4DFF	A
PGLYRP3	Q96LB9	1SK3	A
PGLYRP3	Q96LB9	1SK4	A
PGLYRP3	Q96LB9	1TWQ	A
PGLYRP3	Q96LB9	2APH	A
PIK3CA	P42336	2ENQ	A
PIK3CA	P42336	2RD0	A
PIK3CA	P42336	3HHM	A
PIK3CA	P42336	3HIZ	A
PIWIL1	Q96J94	2L5C	A
PIWIL1	Q96J94	2L5D	A
PPBP	P02775	1F9P	A
PPIG	Q13427	2GW2	A
PPIG	Q13427	2WFI	A
PPIG	Q13427	2WFJ	A
PRKCA	P17252	2ELI	A
PRKCA	P17252	3IW4	A
PRKCH	P24723	3TXO	A
PRKCI	P41743	1ZRZ	A
PRKCI	P41743	3A8W	A
PRKCI	P41743	3A8X	A
PTEN	P60484	1D5R	A
RB1	P06400	1AD6	A
RB1	P06400	1GH6	B
RB1	P06400	1GUX	A
RB1	P06400	1O9K	A
RB1	P06400	2R7G	A
RB1	P06400	3POM	A
RBM12	Q9NTZ6	2DNN	A
RBM19	Q9Y4C8	2DGW	A
RET	P07949	2IVS	A
RET	P07949	2IVT	A
RET	P07949	2IVU	A
RET	P07949	2IVV	A
RET	P07949	2X2K	A
RET	P07949	2X2L	A
RET	P07949	2X2M	A
RNASEL	Q05823	1WDY	A
ROR2	Q01974	3ZZW	A
S1PR1	P21453	3V2W	A
S1PR1	P21453	3V2Y	A
SEC13	P55735	3BG0	A
SEC13	P55735	3BG1	A
SEC23A	Q15436	2NUP	A
SEC23A	Q15436	2NUT	A
SEC23A	Q15436	3EFO	A
SEC23A	Q15436	3EG9	A
SEC23A	Q15436	3EGD	A
SEC23A	Q15436	3EGX	A
SI	P14410	3LPO	A
SI	P14410	3LPP	A
SLIT2	O94813	2V9S	A
SLIT2	O94813	2V9T	B
SPTAN1	Q13813	3F31	A
SUMF2	Q8NBJ7	1Y4J	A
SVIL	O95425	2K6M	S
SVIL	O95425	2K6N	A
TAF1	P21675	1EQF	A
TAF1	P21675	3AAD	A
TAF1	P21675	3UV4	A
TAF1	P21675	3UV5	A
TBC1D1	Q86TI0	3QYE	A
TBC1D4	O60343	3QYB	A
TBX5	Q99593	2X6U	A
TBX5	Q99593	2X6V	A
TEK	Q02763	1FVR	A
TEK	Q02763	2GY5	A
TEK	Q02763	2GY7	B
TEK	Q02763	2OO8	X
TEK	Q02763	2OSC	A
TEK	Q02763	2P4I	A
TEK	Q02763	2WQB	A
TEK	Q02763	3BEA	A
TEK	Q02763	3L8P	A
TF	P02787	1A8E	A
TF	P02787	1A8F	A
TF	P02787	1B3E	A
TF	P02787	1BP5	A
TF	P02787	1BTJ	A
TF	P02787	1D3K	A
TF	P02787	1D4N	A
TF	P02787	1DTG	A
TF	P02787	1FQE	A
TF	P02787	1FQF	A
TF	P02787	1JQF	A
TF	P02787	1N7W	A
TF	P02787	1N7X	A
TF	P02787	1N84	A
TF	P02787	1OQG	A
TF	P02787	1OQH	A
TF	P02787	1RYO	A
TF	P02787	1SUV	C
TF	P02787	2HAU	A
TF	P02787	2HAV	A
TF	P02787	2O7U	B
TF	P02787	2O84	X
TF	P02787	3FGS	A
TF	P02787	3QYT	A
TF	P02787	3S9L	C
TF	P02787	3S9M	C
TF	P02787	3S9N	C
TF	P02787	3SKP	A
TF	P02787	3V83	A
TF	P02787	3V89	B
TF	P02787	3V8X	B
TF	P02787	3VE1	B
TLR4	O00206	2Z62	A
TLR4	O00206	2Z63	A
TLR4	O00206	2Z65	A
TLR4	O00206	2Z66	A
TLR4	O00206	3FXI	A
TLR4	O00206	3UL7	A
TLR4	O00206	3UL8	A
TLR4	O00206	3ULA	A
TNIK	Q9UKE5	2X7F	A
TOM1	O60784	1ELK	A
TP53	P04637	1A1U	A
TP53	P04637	1AIE	A
TP53	P04637	1C26	A
TP53	P04637	1GZH	A
TP53	P04637	1HS5	A
TP53	P04637	1KZY	A
TP53	P04637	1OLG	A
TP53	P04637	1OLH	A
TP53	P04637	1PES	A
TP53	P04637	1PET	A
TP53	P04637	1SAE	A
TP53	P04637	1SAF	A
TP53	P04637	1SAK	A
TP53	P04637	1SAL	A
TP53	P04637	1TSR	A
TP53	P04637	1TUP	A
TP53	P04637	1UOL	A
TP53	P04637	1YCS	A
TP53	P04637	2AC0	A
TP53	P04637	2ADY	A
TP53	P04637	2AHI	A
TP53	P04637	2ATA	A
TP53	P04637	2BIM	A
TP53	P04637	2BIN	A
TP53	P04637	2BIO	A
TP53	P04637	2BIP	A
TP53	P04637	2BIQ	A
TP53	P04637	2J0Z	A
TP53	P04637	2J10	A
TP53	P04637	2J11	A
TP53	P04637	2J1W	A
TP53	P04637	2J1X	A
TP53	P04637	2J1Y	A
TP53	P04637	2J1Z	A
TP53	P04637	2J20	A
TP53	P04637	2J21	A
TP53	P04637	2OCJ	A
TP53	P04637	2PCX	A
TP53	P04637	2QVQ	A
TP53	P04637	2QXA	A
TP53	P04637	2QXB	A
TP53	P04637	2QXC	A
TP53	P04637	2VUK	A
TP53	P04637	2WGX	A
TP53	P04637	2X0U	A
TP53	P04637	2X0V	A
TP53	P04637	2X0W	A
TP53	P04637	2XWR	A
TP53	P04637	2YBG	A
TP53	P04637	3D05	A
TP53	P04637	3D06	A
TP53	P04637	3D07	A
TP53	P04637	3D08	A
TP53	P04637	3D09	A
TP53	P04637	3D0A	A
TP53	P04637	3IGK	A
TP53	P04637	3IGL	A
TP53	P04637	3KMD	A
TP53	P04637	3KZ8	A
TP53	P04637	3Q01	A
TP53	P04637	3Q05	A
TP53	P04637	3Q06	A
TP53	P04637	3SAK	A
TP53	P04637	3TS8	A
TP53	P04637	4AGL	A
TP53	P04637	4AGM	A
TP53	P04637	4AGN	A
TP53	P04637	4AGO	A
TP53	P04637	4AGP	A
TP53	P04637	4AGQ	A
TRIO	O75962	1NTY	A
TRIO	O75962	2NZ8	B
UBQLN3	Q9H347	2DAH	A
UTRN	P46939	1QAG	A
ZNF224	Q9NZL3	2EQ4	A
