# Supplementary material for: A spatial simulation approach to account for protein structure when identifying non-random somatic mutations
Source: BMC Bioinformatics. 2014 Jul 3;15:231. doi: 10.1186/1471-2105-15-231 (PMC4227039; doi:10.1186/1471-2105-15-231)
Supplement: Additional file 3 — Results summary. Shows the significant structures and their p-values under the iPAC, SpacePAC, NMC and GraphPAC methodologies. [file 1471-2105-15-231-S3.xlsx]

## Sheet: Instructions
Instructions
Each tab shows the significant structures for each protein for the specified method. We consider 6 methods: 1) SpacePAC, 2) iPAC, 3) GraphPAC (cheapest insertion method), 4) GraphPAC (nearest insertion method), 5) GraphPAC (farthest insertion method) and 6) NMC.
Column E shows the p-value for the most significant cluster. Column F shows P* = p-value * (n*(n-1)/2) where n is the number of mutations considered and represents the p-value after adjusting for the intraprotein multiple comparisons. Note that since SpacePAC doesn't do intra-protein multiple comparisons, column E=Column F for that tab. Column G represents the number of mutations for which we had…

## Sheet: SpacePAC
Gene	Uniprot	Structure	Chain	P	P*	Culled Mutations
AKT1	P31749	1H10	A	0.001	0.001	5
AKT1	P31749	1UNP	A	<0.001	<0.001	5
AKT1	P31749	1UNQ	A	0.001	0.001	5
AKT1	P31749	1UNR	A	<0.001	<0.001	5
AKT1	P31749	2UVM	A	0.001	0.001	5
AKT1	P31749	3O96	A	<0.001	<0.001	6
ALK	Q9UM73	2XB7	A	<0.001	<0.001	14
ALK	Q9UM73	2XBA	A	<0.001	<0.001	26
ALK	Q9UM73	2YHV	A	<0.001	<0.001	26
ALK	Q9UM73	3AOX	A	<0.001	<0.001	26
ALK	Q9UM73	3L9P	A	<0.001	<0.001	26
ALK	Q9UM73	3LCS	A	<0.001	<0.001	26
ALK	Q9UM73	3LCT	A	<0.001	<0.001	26
ALK	Q9UM73	4DCE	A	<0.001	<0.001	14
BRAF	P15056	1UWH	A	<0.001	<0.001	202
BRAF	P15056	1UWJ	A	<0.001	<0.001	31
BRAF	P15056	2FB8	A	<0.001	<0.001	202
BRAF	P15056	3C4C	A	<0.001	<0.001	25
BRAF	P15056	3C4D	A	<0.001	<0.001	25
BRAF	P15056	3D4Q	A	<0.001	<0.001	202
BRAF	P15056	3IDP	B	<0.001	<0.001	25
BRAF	P15056	3II5	A	<0.001	<0.001	202
BRAF	P15056	3PPJ	A	<0.001	<0.001	202
BRAF	P15056	3PPK	A	<0.001	<0.001	202
BRAF	P15056	3PRF	A	<0.001	<0.001	202
BRAF	P15056	3PRI	A	<0.001	<0.001	202
BRAF	P15056	3PSB	A	<0.001	<0.001	202
BRAF	P15056	3PSD	A	<0.001	<0.001	202
BRAF	P15056	3Q4C	A	<0.001	<0.001	205
BRAF	P15056	3Q96	A	<0.001	<0.001	28
BRAF	P15056	3SKC	A	<0.001	<0.001	25
BRAF	P15056	3TV4	A	<0.001	<0.001	200
BRAF	P15056	3TV6	A	<0.001	<0.001	205
BRAF	P15056	4DBN	A	<0.001	<0.001	28
BRAF	P15056	4E26	A	<0.001	<0.001	205
BRAF	P15056	4E4X	A	<0.001	<0.001	205
CHRM2	P08172	3UON	A	0.011	0.011	10
CTNNB1	P35222	1P22	C	0.002	0.002	14
DOCK2	Q92608	2YIN	A	0.022	0.022	5
DOCK2	Q92608	3B13	A	0.022	0.022	5
FGFR3	P22607	1RY7	B	0.02	0.02	4
FSHR	P23945	1XWD	C	0.022	0.022	4
HRAS	P01112	121P	A	<0.001	<0.001	22
HRAS	P01112	1AA9	A	<0.001	<0.001	22
HRAS	P01112	1AGP	A	<0.001	<0.001	17
HRAS	P01112	1BKD	R	<0.001	<0.001	22
HRAS	P01112	1CLU	A	<0.001	<0.001	17
HRAS	P01112	1CRP	A	<0.001	<0.001	22
HRAS	P01112	1CRQ	A	<0.001	<0.001	22
HRAS	P01112	1CRR	A	<0.001	<0.001	22
HRAS	P01112	1CTQ	A	<0.001	<0.001	22
HRAS	P01112	1GNP	A	<0.001	<0.001	22
HRAS	P01112	1GNQ	A	<0.001	<0.001	22
HRAS	P01112	1GNR	A	<0.001	<0.001	22
HRAS	P01112	1IAQ	A	<0.001	<0.001	21
HRAS	P01112	1IOZ	A	<0.001	<0.001	11
HRAS	P01112	1JAH	A	<0.001	<0.001	17
HRAS	P01112	1JAI	A	<0.001	<0.001	17
HRAS	P01112	1K8R	A	<0.001	<0.001	22
HRAS	P01112	1LF0	A	<0.001	<0.001	22
HRAS	P01112	1LF5	A	<0.001	<0.001	22
HRAS	P01112	1LFD	B	<0.001	<0.001	22
HRAS	P01112	1NVU	Q	<0.001	<0.001	22
HRAS	P01112	1NVV	Q	<0.001	<0.001	22
HRAS	P01112	1NVW	Q	<0.001	<0.001	22
HRAS	P01112	1NVX	Q	<0.001	<0.001	22
HRAS	P01112	1P2S	A	<0.001	<0.001	22
HRAS	P01112	1P2T	A	<0.001	<0.001	21
HRAS	P01112	1P2U	A	<0.001	<0.001	21
HRAS	P01112	1P2V	A	<0.001	<0.001	22
HRAS	P01112	1PLJ	A	<0.001	<0.001	7
HRAS	P01112	1PLK	A	<0.001	<0.001	22
HRAS	P01112	1PLL	A	<0.001	<0.001	7
HRAS	P01112	1Q21	A	<0.001	<0.001	22
HRAS	P01112	1QRA	A	<0.001	<0.001	22
HRAS	P01112	1RVD	A	<0.001	<0.001	17
HRAS	P01112	1WQ1	R	<0.001	<0.001	22
HRAS	P01112	1XCM	A	<0.001	<0.001	22
HRAS	P01112	1XD2	A	<0.001	<0.001	22
HRAS	P01112	1XJ0	A	<0.001	<0.001	22
HRAS	P01112	1ZVQ	A	<0.001	<0.001	12
HRAS	P01112	1ZW6	A	<0.001	<0.001	12
HRAS	P01112	221P	A	<0.001	<0.001	22
HRAS	P01112	2C5L	A	<0.001	<0.001	17
HRAS	P01112	2CE2	X	<0.001	<0.001	22
HRAS	P01112	2CL0	X	<0.001	<0.001	22
HRAS	P01112	2CL6	X	<0.001	<0.001	22
HRAS	P01112	2CL7	X	<0.001	<0.001	22
HRAS	P01112	2CLC	X	<0.001	<0.001	22
HRAS	P01112	2CLD	X	<0.001	<0.001	22
HRAS	P01112	2EVW	X	<0.001	<0.001	22
HRAS	P01112	2LCF	A	<0.001	<0.001	22
HRAS	P01112	2Q21	A	<0.001	<0.001	17
HRAS	P01112	2QUZ	A	<0.001	<0.001	21
HRAS	P01112	2RGA	A	<0.001	<0.001	12
HRAS	P01112	2RGB	A	<0.001	<0.001	12
HRAS	P01112	2RGC	A	<0.001	<0.001	12
HRAS	P01112	2RGD	A	<0.001	<0.001	12
HRAS	P01112	2RGE	A	<0.001	<0.001	11
HRAS	P01112	2RGG	A	<0.001	<0.001	11
HRAS	P01112	2UZI	R	<0.001	<0.001	17
HRAS	P01112	2VH5	R	<0.001	<0.001	17
HRAS	P01112	2X1V	A	<0.001	<0.001	11
HRAS	P01112	3DDC	A	<0.001	<0.001	22
HRAS	P01112	3I3S	R	<0.001	<0.001	22
HRAS	P01112	3K8Y	A	<0.001	<0.001	22
HRAS	P01112	3K9L	A	<0.001	<0.001	21
HRAS	P01112	3K9N	A	<0.001	<0.001	22
HRAS	P01112	3KKM	A	<0.001	<0.001	11
HRAS	P01112	3KKN	A	<0.001	<0.001	22
HRAS	P01112	3KUD	A	<0.001	<0.001	22
HRAS	P01112	3L8Y	A	<0.001	<0.001	22
HRAS	P01112	3L8Z	A	<0.001	<0.001	22
HRAS	P01112	3LBH	A	<0.001	<0.001	22
HRAS	P01112	3LBI	A	<0.001	<0.001	22
HRAS	P01112	3LBN	A	<0.001	<0.001	22
HRAS	P01112	3LO5	A	<0.001	<0.001	11
HRAS	P01112	3OIU	A	<0.001	<0.001	12
HRAS	P01112	3OIV	A	<0.001	<0.001	6
HRAS	P01112	3OIW	A	<0.001	<0.001	17
HRAS	P01112	3RRY	A	<0.001	<0.001	22
HRAS	P01112	3RRZ	A	<0.001	<0.001	22
HRAS	P01112	3RS0	A	<0.001	<0.001	22
HRAS	P01112	3RS2	A	<0.001	<0.001	22
HRAS	P01112	3RS3	A	<0.001	<0.001	22
HRAS	P01112	3RS4	A	<0.001	<0.001	21
HRAS	P01112	3RS5	A	<0.001	<0.001	22
HRAS	P01112	3RS7	A	<0.001	<0.001	21
HRAS	P01112	3RSL	A	<0.001	<0.001	21
HRAS	P01112	3RSO	A	<0.001	<0.001	22
HRAS	P01112	3TGP	A	<0.001	<0.001	22
HRAS	P01112	421P	A	<0.001	<0.001	17
HRAS	P01112	4EFL	A	<0.001	<0.001	22
HRAS	P01112	4EFM	A	<0.001	<0.001	17
HRAS	P01112	4EFN	A	<0.001	<0.001	12
HRAS	P01112	4Q21	A	<0.001	<0.001	22
HRAS	P01112	521P	A	<0.001	<0.001	17
HRAS	P01112	5P21	A	<0.001	<0.001	22
HRAS	P01112	621P	A	<0.001	<0.001	12
HRAS	P01112	6Q21	A	<0.001	<0.001	22
HRAS	P01112	721P	A	<0.001	<0.001	12
HRAS	P01112	821P	A	<0.001	<0.001	17
IDE	P14735	2JG4	A	0.021	0.021	8
IDE	P14735	2WK3	A	0.022	0.022	8
IDE	P14735	3E4A	A	0.022	0.022	8
IDE	P14735	3N57	A	0.02	0.02	8
IDE	P14735	3QZ2	A	0.022	0.022	8
IGF2R	P11717	2V5N	A	0.014	0.014	4
KIF18A	Q8NI77	3LRE	A	0.006	0.006	3
KRAS	P01116	3GFT	A	<0.001	<0.001	338
KRAS	P01116	4DSN	A	<0.001	<0.001	89
KRAS	P01116	4DSO	A	<0.001	<0.001	89
KRAS	P01116	4DST	A	<0.001	<0.001	89
KRAS	P01116	4DSU	A	<0.001	<0.001	88
NRAS	P01111	3CON	A	<0.001	<0.001	51
PIK3CA	P42336	2ENQ	A	<0.001	<0.001	19
PIK3CA	P42336	2RD0	A	<0.001	<0.001	152
PIK3CA	P42336	3HHM	A	<0.001	<0.001	100
PIK3CA	P42336	3HIZ	A	<0.001	<0.001	97
PTEN	P60484	1D5R	A	<0.001	<0.001	25
SEC23A	Q15436	3EFO	A	0.019	0.019	6
SEC23A	Q15436	3EG9	A	0.017	0.017	6
TP53	P04637	1A1U	A	0.0005	0.0005	12
TP53	P04637	1AIE	A	0.0005	0.0005	12
TP53	P04637	1C26	A	0.0005	0.0005	12
TP53	P04637	1GZH	A	0.0005	0.0005	700
TP53	P04637	1HS5	A	0.0005	0.0005	12
TP53	P04637	1KZY	A	0.0005	0.0005	702
TP53	P04637	1OLG	A	0.0005	0.0005	13
TP53	P04637	1OLH	A	0.0005	0.0005	13
TP53	P04637	1PES	A	0.0005	0.0005	12
TP53	P04637	1PET	A	0.0005	0.0005	12
TP53	P04637	1SAE	A	0.0005	0.0005	13
TP53	P04637	1SAF	A	0.0005	0.0005	13
TP53	P04637	1SAK	A	0.0005	0.0005	13
TP53	P04637	1SAL	A	0.0005	0.0005	13
TP53	P04637	1TSR	A	0.0005	0.0005	702
TP53	P04637	1TUP	A	0.0005	0.0005	702
TP53	P04637	1UOL	A	0.0005	0.0005	697
TP53	P04637	1YCS	A	0.0005	0.0005	702
TP53	P04637	2AC0	A	0.0005	0.0005	702
TP53	P04637	2ADY	A	0.0005	0.0005	702
TP53	P04637	2AHI	A	0.0005	0.0005	702
TP53	P04637	2ATA	A	0.0005	0.0005	702
TP53	P04637	2BIM	A	0.0005	0.0005	618
TP53	P04637	2BIN	A	0.0005	0.0005	696
TP53	P04637	2BIO	A	0.0005	0.0005	684
TP53	P04637	2BIP	A	0.0005	0.0005	675
TP53	P04637	2BIQ	A	0.0005	0.0005	675
TP53	P04637	2J0Z	A	0.0005	0.0005	12
TP53	P04637	2J10	A	0.0005	0.0005	11
TP53	P04637	2J11	A	0.0005	0.0005	11
TP53	P04637	2J1W	A	0.0005	0.0005	696
TP53	P04637	2J1X	A	0.0005	0.0005	668
TP53	P04637	2J1Y	A	0.0005	0.0005	664
TP53	P04637	2J1Z	A	0.0005	0.0005	695
TP53	P04637	2J20	A	0.0005	0.0005	618
TP53	P04637	2J21	A	0.0005	0.0005	681
TP53	P04637	2OCJ	A	0.0005	0.0005	702
TP53	P04637	2PCX	A	0.0005	0.0005	686
TP53	P04637	2QVQ	A	0.0005	0.0005	688
TP53	P04637	2QXA	A	0.0005	0.0005	691
TP53	P04637	2QXB	A	0.0005	0.0005	702
TP53	P04637	2QXC	A	0.0005	0.0005	699
TP53	P04637	2VUK	A	0.0005	0.0005	668
TP53	P04637	2WGX	A	0.0005	0.0005	687
TP53	P04637	2X0U	A	0.0005	0.0005	668
TP53	P04637	2X0V	A	0.0005	0.0005	668
TP53	P04637	2X0W	A	0.0005	0.0005	668
TP53	P04637	2XWR	A	0.0005	0.0005	702
TP53	P04637	2YBG	A	0.0005	0.0005	702
TP53	P04637	3D05	A	0.0005	0.0005	689
TP53	P04637	3D06	A	0.0005	0.0005	688
TP53	P04637	3D07	A	0.0005	0.0005	690
TP53	P04637	3D08	A	0.0005	0.0005	688
TP53	P04637	3D09	A	0.0005	0.0005	689
TP53	P04637	3D0A	A	0.0005	0.0005	690
TP53	P04637	3IGK	A	0.0005	0.0005	688
TP53	P04637	3IGL	A	0.0005	0.0005	700
TP53	P04637	3KMD	A	0.0005	0.0005	702
TP53	P04637	3KZ8	A	0.0005	0.0005	701
TP53	P04637	3Q01	A	0.0005	0.0005	682
TP53	P04637	3Q05	A	0.0005	0.0005	682
TP53	P04637	3Q06	A	0.0005	0.0005	683
TP53	P04637	3SAK	A	0.0005	0.0005	13
TP53	P04637	3TS8	A	0.0005	0.0005	682
TP53	P04637	4AGL	A	0.0005	0.0005	668
TP53	P04637	4AGM	A	0.0005	0.0005	668
TP53	P04637	4AGN	A	0.0005	0.0005	668
TP53	P04637	4AGO	A	0.0005	0.0005	668
TP53	P04637	4AGP	A	0.0005	0.0005	668
TP53	P04637	4AGQ	A	0.0005	0.0005	668

## Sheet: iPAC
Gene	Uniprot	Structure	Chain	P	P*	Culled Mutations
AKT1	P31749	1H10	A	0.000254803	0.00254803	5
AKT1	P31749	1UNP	A	0.000154225	0.00154225	5
AKT1	P31749	1UNQ	A	0.00024612	0.0024612	5
AKT1	P31749	1UNR	A	0.000259317	0.00259317	5
AKT1	P31749	2UVM	A	0.000250405	0.00250405	5
AKT1	P31749	3O96	A	2.98564e-05	0.000447845	6
ALK	Q9UM73	2XB7	A	2.45643e-23	2.23535e-21	14
ALK	Q9UM73	2XBA	A	6.10954e-45	1.9856e-42	26
ALK	Q9UM73	2YHV	A	2.24047e-35	7.28152e-33	26
ALK	Q9UM73	3AOX	A	1.23344e-35	4.00869e-33	26
ALK	Q9UM73	3L9P	A	1.24329e-40	4.04068e-38	26
ALK	Q9UM73	3LCS	A	1.56517e-44	5.08679e-42	26
ALK	Q9UM73	3LCT	A	1.17327e-44	3.81313e-42	26
ALK	Q9UM73	4DCE	A	2.37226e-23	2.15876e-21	14
BRAF	P15056	1UWH	A	<2.23E-308	<4.53E-304	202
BRAF	P15056	1UWJ	A	2.48521e-16	1.15562e-13	31
BRAF	P15056	2FB8	A	<2.23E-308	<4.53E-304	202
BRAF	P15056	3C4C	A	1.35023e-14	4.0507e-12	25
BRAF	P15056	3C4D	A	2.26216e-14	6.78649e-12	25
BRAF	P15056	3D4Q	A	<2.23E-308	<4.53E-304	202
BRAF	P15056	3IDP	B	1.28929e-13	3.86788e-11	25
BRAF	P15056	3II5	A	<2.23E-308	<4.53E-304	202
BRAF	P15056	3PPJ	A	<2.23E-308	<4.53E-304	202
BRAF	P15056	3PPK	A	<2.23E-308	<4.53E-304	202
BRAF	P15056	3PRF	A	<2.23E-308	<4.53E-304	202
BRAF	P15056	3PRI	A	<2.23E-308	<4.53E-304	202
BRAF	P15056	3PSB	A	<2.23E-308	<4.53E-304	202
BRAF	P15056	3PSD	A	<2.23E-308	<4.53E-304	202
BRAF	P15056	3Q4C	A	<2.23E-308	<4.67E-304	205
BRAF	P15056	3Q96	A	4.3361e-15	1.63904e-12	28
BRAF	P15056	3SKC	A	5.9052e-14	1.77156e-11	25
BRAF	P15056	3TV4	A	<2.23E-308	<4.44E-304	200
BRAF	P15056	3TV6	A	<2.23E-308	<4.67E-304	205
BRAF	P15056	4DBN	A	7.67935e-15	2.90279e-12	28
BRAF	P15056	4E26	A	<2.23E-308	<4.67E-304	205
BRAF	P15056	4E4X	A	<2.23E-308	<4.67E-304	205
CTNNB1	P35222	1JDH	A	0.000718087	0.0150798	7
CTNNB1	P35222	1JPW	A	0.000328928	0.00690748	7
CTNNB1	P35222	1LUJ	A	0.000330233	0.0069349	7
CTNNB1	P35222	1P22	C	0.000237271	0.0215917	14
CTNNB1	P35222	1T08	A	0.000318756	0.00669387	7
CTNNB1	P35222	3TX7	A	0.000729416	0.0153177	7
DOCK2	Q92608	2YIN	A	0.000928886	0.00928886	5
DOCK2	Q92608	3B13	A	0.00191955	0.0191955	5
EGFR	P00533	2GS7	A	0.000347166	0.00520749	6
EGFR	P00533	2JIV	A	0.00137686	0.0137686	5
EGFR	P00533	2RFE	A	0.000768028	0.0115204	6
EGFR	P00533	3LZB	A	0.000562003	0.00843005	6
HRAS	P01112	121P	A	7.51976e-17	1.73706e-14	22
HRAS	P01112	1AA9	A	5.21669e-18	1.20506e-15	22
HRAS	P01112	1AGP	A	2.57657e-17	3.50413e-15	17
HRAS	P01112	1BKD	R	4.65078e-16	1.07433e-13	22
HRAS	P01112	1CLU	A	3.59055e-17	4.88314e-15	17
HRAS	P01112	1CRP	A	4.87006e-16	1.12498e-13	22
HRAS	P01112	1CRQ	A	4.87006e-16	1.12498e-13	22
HRAS	P01112	1CRR	A	4.87006e-16	1.12498e-13	22
HRAS	P01112	1CTQ	A	4.87006e-16	1.12498e-13	22
HRAS	P01112	1GNP	A	1.96945e-16	4.54942e-14	22
HRAS	P01112	1GNQ	A	1.96945e-16	4.54942e-14	22
HRAS	P01112	1GNR	A	2.61356e-19	6.03733e-17	22
HRAS	P01112	1IAQ	A	7.24348e-16	1.52113e-13	21
HRAS	P01112	1IOZ	A	2.66787e-11	1.46733e-09	11
HRAS	P01112	1JAH	A	2.72079e-17	3.70028e-15	17
HRAS	P01112	1JAI	A	2.57657e-17	3.50413e-15	17
HRAS	P01112	1K8R	A	2.73077e-17	6.30808e-15	22
HRAS	P01112	1LF0	A	5.14018e-16	1.18738e-13	22
HRAS	P01112	1LF5	A	5.14018e-16	1.18738e-13	22
HRAS	P01112	1LFD	B	6.47576e-20	1.4959e-17	22
HRAS	P01112	1NVU	Q	7.58704e-26	1.75261e-23	22
HRAS	P01112	1NVV	Q	1.67902e-20	3.87854e-18	22
HRAS	P01112	1NVW	Q	6.47576e-20	1.4959e-17	22
HRAS	P01112	1NVX	Q	6.09276e-22	1.40743e-19	22
HRAS	P01112	1P2S	A	1.96945e-16	4.54942e-14	22
HRAS	P01112	1P2T	A	3.17172e-16	6.6606e-14	21
HRAS	P01112	1P2U	A	3.17172e-16	6.6606e-14	21
HRAS	P01112	1P2V	A	1.96945e-16	4.54942e-14	22
HRAS	P01112	1PLJ	A	1.51957e-08	3.19109e-07	7
HRAS	P01112	1PLK	A	2.23101e-15	5.15362e-13	22
HRAS	P01112	1PLL	A	1.26078e-08	2.64764e-07	7
HRAS	P01112	1Q21	A	3.73575e-16	8.62959e-14	22
HRAS	P01112	1QRA	A	4.87006e-16	1.12498e-13	22
HRAS	P01112	1RVD	A	3.59055e-17	4.88314e-15	17
HRAS	P01112	1WQ1	R	7.51976e-17	1.73706e-14	22
HRAS	P01112	1XCM	A	7.58704e-26	1.75261e-23	22
HRAS	P01112	1XD2	A	1.02844e-18	2.37569e-16	22
HRAS	P01112	1XJ0	A	5.42705e-16	1.25365e-13	22
HRAS	P01112	1ZVQ	A	1.02227e-08	6.74696e-07	12
HRAS	P01112	1ZW6	A	4.18393e-11	2.76139e-09	12
HRAS	P01112	221P	A	2.21874e-16	5.12528e-14	22
HRAS	P01112	2C5L	A	2.57657e-17	3.50413e-15	17
HRAS	P01112	2CE2	X	5.42705e-16	1.25365e-13	22
HRAS	P01112	2CL0	X	5.42705e-16	1.25365e-13	22
HRAS	P01112	2CL6	X	1.46672e-21	3.38811e-19	22
HRAS	P01112	2CL7	X	5.42705e-16	1.25365e-13	22
HRAS	P01112	2CLC	X	2.50137e-16	5.77816e-14	22
HRAS	P01112	2CLD	X	6.05572e-16	1.39887e-13	22
HRAS	P01112	2EVW	X	5.42705e-16	1.25365e-13	22
HRAS	P01112	2LCF	A	5.14018e-16	1.18738e-13	22
HRAS	P01112	2Q21	A	1.97185e-17	2.68171e-15	17
HRAS	P01112	2QUZ	A	3.05286e-16	6.41102e-14	21
HRAS	P01112	2RGA	A	1.38984e-11	9.17293e-10	12
HRAS	P01112	2RGB	A	1.38984e-11	9.17293e-10	12
HRAS	P01112	2RGC	A	5.95487e-13	3.93022e-11	12
HRAS	P01112	2RGD	A	4.3297e-12	2.8576e-10	12
HRAS	P01112	2RGE	A	3.33423e-11	1.83383e-09	11
HRAS	P01112	2RGG	A	4.14282e-11	2.27855e-09	11
HRAS	P01112	2UZI	R	2.57657e-17	3.50413e-15	17
HRAS	P01112	2VH5	R	2.57657e-17	3.50413e-15	17
HRAS	P01112	2X1V	A	3.04076e-16	1.67242e-14	11
HRAS	P01112	3DDC	A	8.23474e-20	1.90223e-17	22
HRAS	P01112	3I3S	R	1.05709e-17	2.44188e-15	22
HRAS	P01112	3K8Y	A	1.48935e-20	3.44041e-18	22
HRAS	P01112	3K9L	A	3.82584e-22	8.03426e-20	21
HRAS	P01112	3K9N	A	5.73182e-16	1.32405e-13	22
HRAS	P01112	3KKM	A	5.64592e-16	3.10526e-14	11
HRAS	P01112	3KKN	A	1.08311e-24	2.50198e-22	22
HRAS	P01112	3KUD	A	1.31495e-18	3.03754e-16	22
HRAS	P01112	3L8Y	A	6.47576e-20	1.4959e-17	22
HRAS	P01112	3L8Z	A	3.04174e-21	7.02643e-19	22
HRAS	P01112	3LBH	A	3.04174e-21	7.02643e-19	22
HRAS	P01112	3LBI	A	3.04174e-21	7.02643e-19	22
HRAS	P01112	3LBN	A	1.48935e-20	3.44041e-18	22
HRAS	P01112	3LO5	A	1.8044e-11	9.92418e-10	11
HRAS	P01112	3OIU	A	4.3297e-12	2.8576e-10	12
HRAS	P01112	3OIV	A	4.67421e-09	7.01131e-08	6
HRAS	P01112	3OIW	A	2.57657e-17	3.50413e-15	17
HRAS	P01112	3RRY	A	3.04174e-21	7.02643e-19	22
HRAS	P01112	3RRZ	A	3.42939e-21	7.92188e-19	22
HRAS	P01112	3RS0	A	2.54168e-19	5.87128e-17	22
HRAS	P01112	3RS2	A	1.48935e-20	3.44041e-18	22
HRAS	P01112	3RS3	A	3.04174e-21	7.02643e-19	22
HRAS	P01112	3RS4	A	7.27793e-19	1.52836e-16	21
HRAS	P01112	3RS5	A	3.02902e-18	6.99705e-16	22
HRAS	P01112	3RS7	A	2.56632e-19	5.38926e-17	21
HRAS	P01112	3RSL	A	1.78514e-19	3.7488e-17	21
HRAS	P01112	3RSO	A	9.12488e-19	2.10785e-16	22
HRAS	P01112	3TGP	A	3.18613e-16	7.35997e-14	22
HRAS	P01112	421P	A	2.57657e-17	3.50413e-15	17
HRAS	P01112	4EFL	A	6.72682e-26	1.5539e-23	22
HRAS	P01112	4EFM	A	9.71249e-25	1.3209e-22	17
HRAS	P01112	4EFN	A	2.40962e-16	1.59035e-14	12
HRAS	P01112	4Q21	A	4.37587e-16	1.01083e-13	22
HRAS	P01112	521P	A	2.72079e-17	3.70028e-15	17
HRAS	P01112	5P21	A	4.87006e-16	1.12498e-13	22
HRAS	P01112	621P	A	5.24332e-10	3.46059e-08	12
HRAS	P01112	6Q21	A	5.31989e-25	1.22889e-22	22
HRAS	P01112	721P	A	3.93996e-11	2.60037e-09	12
HRAS	P01112	821P	A	2.57657e-17	3.50413e-15	17
IDE	P14735	3CWW	A	0.000128661	0.0036025	8
IDE	P14735	3E4A	A	0.000276875	0.00775251	8
KIF18A	Q8NI77	3LRE	A	0.00518432	0.015553	3
KRAS	P01116	3GFT	A	<2.23E-308	<1.28E-303	338
KRAS	P01116	4DSN	A	1.49584e-73	5.85771e-70	89
KRAS	P01116	4DSO	A	7.931e-75	3.10578e-71	89
KRAS	P01116	4DST	A	1.28134e-74	5.01773e-71	89
KRAS	P01116	4DSU	A	1.60778e-73	6.15458e-70	88
NRAS	P01111	3CON	A	1.19772e-78	1.5271e-75	51
PIK3CA	P42336	2ENQ	A	1.18747e-11	2.03057e-09	19
PIK3CA	P42336	2RD0	A	4.12406e-122	4.73277e-118	152
PIK3CA	P42336	3HHM	A	5.86287e-75	2.90212e-71	100
PIK3CA	P42336	3HIZ	A	2.75854e-75	1.28438e-71	97
PTEN	P60484	1D5R	A	1.90372e-05	0.00571117	25
TP53	P04637	1A1U	A	3.58641e-07	2.36703e-05	12
TP53	P04637	1AIE	A	1.28447e-07	8.47753e-06	12
TP53	P04637	1C26	A	1.06555e-07	7.03261e-06	12
TP53	P04637	1GZH	A	1.14953e-95	2.81233e-90	700
TP53	P04637	1HS5	A	1.06555e-07	7.03261e-06	12
TP53	P04637	1KZY	A	5.35746e-83	1.31821e-77	702
TP53	P04637	1OLG	A	3.93462e-08	3.069e-06	13
TP53	P04637	1OLH	A	3.93462e-08	3.069e-06	13
TP53	P04637	1PES	A	1.28311e-07	8.46855e-06	12
TP53	P04637	1PET	A	1.28311e-07	8.46855e-06	12
TP53	P04637	1SAE	A	3.93462e-08	3.069e-06	13
TP53	P04637	1SAF	A	3.93462e-08	3.069e-06	13
TP53	P04637	1SAK	A	3.93462e-08	3.069e-06	13
TP53	P04637	1SAL	A	3.93462e-08	3.069e-06	13
TP53	P04637	1TSR	A	1.90868e-109	4.69633e-104	702
TP53	P04637	1TUP	A	1.90868e-109	4.69633e-104	702
TP53	P04637	1UOL	A	2.22564e-82	5.39841e-77	697
TP53	P04637	1YCS	A	2.63209e-84	6.47629e-79	702
TP53	P04637	2AC0	A	4.8724e-83	1.19886e-77	702
TP53	P04637	2ADY	A	2.31022e-82	5.68431e-77	702
TP53	P04637	2AHI	A	4.96324e-88	1.22121e-82	702
TP53	P04637	2ATA	A	3.65782e-85	9.00011e-80	702
TP53	P04637	2BIM	A	1.08019e-79	2.05941e-74	618
TP53	P04637	2BIN	A	6.49708e-99	1.57138e-93	696
TP53	P04637	2BIO	A	1.59177e-79	3.71816e-74	684
TP53	P04637	2BIP	A	5.96601e-81	1.35712e-75	675
TP53	P04637	2BIQ	A	4.96377e-102	1.12913e-96	675
TP53	P04637	2J0Z	A	1.28447e-07	8.47753e-06	12
TP53	P04637	2J10	A	9.72768e-08	5.35022e-06	11
TP53	P04637	2J11	A	1.19501e-07	6.57255e-06	11
TP53	P04637	2J1W	A	3.60144e-77	8.71044e-72	696
TP53	P04637	2J1X	A	2.27121e-84	5.05976e-79	668
TP53	P04637	2J1Y	A	3.96962e-78	8.73776e-73	664
TP53	P04637	2J1Z	A	6.54774e-102	1.57909e-96	695
TP53	P04637	2J20	A	1.08019e-79	2.05941e-74	618
TP53	P04637	2J21	A	6.08949e-109	1.40996e-103	681
TP53	P04637	2OCJ	A	3.74855e-104	9.22334e-99	702
TP53	P04637	2PCX	A	7.27531e-79	1.70937e-73	686
TP53	P04637	2QVQ	A	5.91024e-86	1.39675e-80	688
TP53	P04637	2QXA	A	9.59492e-105	2.28738e-99	691
TP53	P04637	2QXB	A	6.72239e-104	1.65405e-98	702
TP53	P04637	2QXC	A	3.9671e-104	9.67777e-99	699
TP53	P04637	2VUK	A	4.90089e-104	1.09181e-98	668
TP53	P04637	2WGX	A	2.85334e-102	6.72363e-97	687
TP53	P04637	2X0U	A	2.42627e-84	5.40519e-79	668
TP53	P04637	2X0V	A	5.06381e-80	1.12811e-74	668
TP53	P04637	2X0W	A	4.90089e-104	1.09181e-98	668
TP53	P04637	2XWR	A	7.05009e-84	1.73468e-78	702
TP53	P04637	2YBG	A	2.63209e-84	6.47629e-79	702
TP53	P04637	3D05	A	1.06716e-106	2.52933e-101	689
TP53	P04637	3D06	A	2.23531e-95	5.28265e-90	688
TP53	P04637	3D07	A	4.57887e-103	1.08842e-97	690
TP53	P04637	3D08	A	9.4339e-96	2.22949e-90	688
TP53	P04637	3D09	A	2.37042e-102	5.61827e-97	689
TP53	P04637	3D0A	A	2.30366e-81	5.47591e-76	690
TP53	P04637	3IGK	A	1.52069e-82	3.59382e-77	688
TP53	P04637	3IGL	A	1.76148e-91	4.30945e-86	700
TP53	P04637	3KMD	A	1.89688e-81	4.66729e-76	702
TP53	P04637	3KZ8	A	1.26779e-77	3.11053e-72	701
TP53	P04637	3Q01	A	2.72128e-87	6.31938e-82	682
TP53	P04637	3Q05	A	7.67451e-140	1.78218e-134	682
TP53	P04637	3Q06	A	2.52e-123	5.86917e-118	683
TP53	P04637	3SAK	A	3.93462e-08	3.069e-06	13
TP53	P04637	3TS8	A	4.67519e-82	1.08568e-76	682
TP53	P04637	4AGL	A	2.27121e-84	5.05976e-79	668
TP53	P04637	4AGM	A	7.92422e-83	1.76534e-77	668
TP53	P04637	4AGN	A	7.92422e-83	1.76534e-77	668
TP53	P04637	4AGO	A	7.53251e-86	1.67808e-80	668
TP53	P04637	4AGP	A	7.53251e-86	1.67808e-80	668
TP53	P04637	4AGQ	A	2.27121e-84	5.05976e-79	668

## Sheet: GraphPAC-Cheapest
Gene	Uniprot	Structure	Chain	P	P*	Culled Mutations
AKT1	P31749	1H10	A	0.000254803	0.00254803	5
AKT1	P31749	1UNP	A	0.000232434	0.00232434	5
AKT1	P31749	1UNQ	A	0.00024612	0.0024612	5
AKT1	P31749	1UNR	A	0.0002576	0.002576	5
AKT1	P31749	2UVM	A	0.000250405	0.00250405	5
AKT1	P31749	3O96	A	3.70214e-05	0.000555321	6
ALK	Q9UM73	2XB7	A	2.45643e-23	2.23535e-21	14
ALK	Q9UM73	2XBA	A	1.1966e-37	3.88893e-35	26
ALK	Q9UM73	2YHV	A	1.27843e-24	4.1549e-22	26
ALK	Q9UM73	3AOX	A	2.39935e-36	7.79789e-34	26
ALK	Q9UM73	3L9P	A	1.47727e-25	4.80113e-23	26
ALK	Q9UM73	3LCS	A	1.32911e-23	4.31961e-21	26
ALK	Q9UM73	3LCT	A	1.0156e-25	3.30069e-23	26
ALK	Q9UM73	4DCE	A	2.37226e-23	2.15876e-21	14
BRAF	P15056	1UWH	A	<2.23E-308	<4.53E-304	202
BRAF	P15056	1UWJ	A	1.04464e-16	4.85758e-14	31
BRAF	P15056	2FB8	A	<2.23E-308	<4.53E-304	202
BRAF	P15056	3C4C	A	2.27015e-13	6.81046e-11	25
BRAF	P15056	3C4D	A	4.88963e-16	1.46689e-13	25
BRAF	P15056	3D4Q	A	<2.23E-308	<4.53E-304	202
BRAF	P15056	3IDP	B	1.82495e-14	5.47485e-12	25
BRAF	P15056	3II5	A	<2.23E-308	<4.53E-304	202
BRAF	P15056	3PPJ	A	<2.23E-308	<4.53E-304	202
BRAF	P15056	3PPK	A	<2.23E-308	<4.53E-304	202
BRAF	P15056	3PRF	A	<2.23E-308	<4.53E-304	202
BRAF	P15056	3PRI	A	<2.23E-308	<4.53E-304	202
BRAF	P15056	3PSB	A	<2.23E-308	<4.53E-304	202
BRAF	P15056	3PSD	A	<2.23E-308	<4.53E-304	202
BRAF	P15056	3Q4C	A	<2.23E-308	<4.67E-304	205
BRAF	P15056	3Q96	A	5.9345e-13	2.24324e-10	28
BRAF	P15056	3SKC	A	2.11117e-15	6.3335e-13	25
BRAF	P15056	3TV4	A	<2.23E-308	<4.44E-304	200
BRAF	P15056	3TV6	A	<2.23E-308	<4.67E-304	205
BRAF	P15056	4DBN	A	3.02224e-22	1.14241e-19	28
BRAF	P15056	4E26	A	<2.23E-308	<4.67E-304	205
BRAF	P15056	4E4X	A	<2.23E-308	<4.67E-304	205
CTNNB1	P35222	1P22	C	1.20113e-05	0.00109303	14
DOCK2	Q92608	3B13	A	0.000339161	0.00339161	5
EPB41L3	Q9Y2J2	2HE7	A	0.00163854	0.0245781	6
EPB41L3	Q9Y2J2	3BIN	A	0.000839938	0.0125991	6
HRAS	P01112	121P	A	5.12907e-34	1.18482e-31	22
HRAS	P01112	1AA9	A	3.73575e-16	8.62959e-14	22
HRAS	P01112	1AGP	A	2.57657e-17	3.50413e-15	17
HRAS	P01112	1BKD	R	4.87382e-16	1.12585e-13	22
HRAS	P01112	1CLU	A	3.59164e-17	4.88462e-15	17
HRAS	P01112	1CRP	A	4.87382e-16	1.12585e-13	22
HRAS	P01112	1CRQ	A	4.65078e-16	1.07433e-13	22
HRAS	P01112	1CRR	A	7.67615e-15	1.61199e-12	21
HRAS	P01112	1CTQ	A	5.12907e-34	1.18482e-31	22
HRAS	P01112	1GNP	A	5.12907e-34	1.18482e-31	22
HRAS	P01112	1GNQ	A	5.12907e-34	1.18482e-31	22
HRAS	P01112	1GNR	A	5.12907e-34	1.18482e-31	22
HRAS	P01112	1IAQ	A	7.24348e-16	1.52113e-13	21
HRAS	P01112	1IOZ	A	7.20278e-17	3.96153e-15	11
HRAS	P01112	1JAH	A	2.72131e-17	3.70098e-15	17
HRAS	P01112	1JAI	A	2.57705e-17	3.50479e-15	17
HRAS	P01112	1K8R	A	4.65078e-16	1.07433e-13	22
HRAS	P01112	1LF0	A	1.25294e-30	2.89429e-28	22
HRAS	P01112	1LF5	A	1.05709e-17	2.44188e-15	22
HRAS	P01112	1LFD	B	5.31897e-23	1.22868e-20	22
HRAS	P01112	1NVU	Q	5.75183e-34	1.32867e-31	22
HRAS	P01112	1NVV	Q	5.78593e-23	1.33655e-20	22
HRAS	P01112	1NVW	Q	1.28789e-16	2.97502e-14	22
HRAS	P01112	1NVX	Q	5.7855e-23	1.33645e-20	22
HRAS	P01112	1P2S	A	5.12907e-34	1.18482e-31	22
HRAS	P01112	1P2T	A	1.12398e-34	2.36035e-32	21
HRAS	P01112	1P2U	A	1.12398e-34	2.36035e-32	21
HRAS	P01112	1P2V	A	5.12907e-34	1.18482e-31	22
HRAS	P01112	1PLJ	A	1.51957e-08	3.19109e-07	7
HRAS	P01112	1PLK	A	2.33224e-15	5.38748e-13	22
HRAS	P01112	1PLL	A	1.26907e-08	2.66506e-07	7
HRAS	P01112	1Q21	A	3.57234e-16	8.25209e-14	22
HRAS	P01112	1QRA	A	5.12907e-34	1.18482e-31	22
HRAS	P01112	1RVD	A	3.48534e-17	4.74007e-15	17
HRAS	P01112	1WQ1	R	5.12907e-34	1.18482e-31	22
HRAS	P01112	1XCM	A	5.14419e-16	1.18831e-13	22
HRAS	P01112	1XD2	A	5.75183e-34	1.32867e-31	22
HRAS	P01112	1XJ0	A	5.43133e-16	1.25464e-13	22
HRAS	P01112	1ZVQ	A	2.42372e-16	1.59966e-14	12
HRAS	P01112	1ZW6	A	2.55964e-16	1.68936e-14	12
HRAS	P01112	221P	A	1.25294e-30	2.89429e-28	22
HRAS	P01112	2C5L	A	2.57705e-17	3.50479e-15	17
HRAS	P01112	2CE2	X	1.06599e-20	2.46244e-18	22
HRAS	P01112	2CL0	X	4.69547e-22	1.08465e-19	22
HRAS	P01112	2CL6	X	6.45469e-34	1.49103e-31	22
HRAS	P01112	2CL7	X	5.42705e-16	1.25365e-13	22
HRAS	P01112	2CLC	X	2.22652e-26	5.14327e-24	22
HRAS	P01112	2CLD	X	5.7765e-16	1.33437e-13	22
HRAS	P01112	2EVW	X	1.59362e-22	3.68125e-20	22
HRAS	P01112	2LCF	A	1.25294e-30	2.89429e-28	22
HRAS	P01112	2Q21	A	1.97185e-17	2.68171e-15	17
HRAS	P01112	2QUZ	A	3.05422e-16	6.41385e-14	21
HRAS	P01112	2RGA	A	1.29315e-07	8.53476e-06	12
HRAS	P01112	2RGB	A	1.29315e-07	8.53476e-06	12
HRAS	P01112	2RGC	A	1.29315e-07	8.53476e-06	12
HRAS	P01112	2RGD	A	1.29315e-07	8.53476e-06	12
HRAS	P01112	2RGE	A	1.02815e-07	5.65481e-06	11
HRAS	P01112	2RGG	A	8.51974e-17	4.68586e-15	11
HRAS	P01112	2UZI	R	2.57705e-17	3.50479e-15	17
HRAS	P01112	2VH5	R	2.57729e-17	3.50512e-15	17
HRAS	P01112	2X1V	A	3.04076e-16	1.67242e-14	11
HRAS	P01112	3DDC	A	6.45469e-34	1.49103e-31	22
HRAS	P01112	3I3S	R	5.75183e-34	1.32867e-31	22
HRAS	P01112	3K8Y	A	5.12907e-34	1.18482e-31	22
HRAS	P01112	3K9L	A	1.80633e-34	3.79329e-32	21
HRAS	P01112	3K9N	A	5.46911e-16	1.26336e-13	22
HRAS	P01112	3KKM	A	1.13521e-16	6.24368e-15	11
HRAS	P01112	3KKN	A	1.25294e-30	2.89429e-28	22
HRAS	P01112	3KUD	A	4.90737e-16	1.1336e-13	22
HRAS	P01112	3L8Y	A	5.12907e-34	1.18482e-31	22
HRAS	P01112	3L8Z	A	5.12907e-34	1.18482e-31	22
HRAS	P01112	3LBH	A	5.12907e-34	1.18482e-31	22
HRAS	P01112	3LBI	A	5.12907e-34	1.18482e-31	22
HRAS	P01112	3LBN	A	5.12907e-34	1.18482e-31	22
HRAS	P01112	3LO5	A	2.20883e-16	1.21486e-14	11
HRAS	P01112	3OIU	A	1.29315e-07	8.53476e-06	12
HRAS	P01112	3OIV	A	4.67421e-09	7.01131e-08	6
HRAS	P01112	3OIW	A	2.57729e-17	3.50512e-15	17
HRAS	P01112	3RRY	A	5.12907e-34	1.18482e-31	22
HRAS	P01112	3RRZ	A	5.75183e-34	1.32867e-31	22
HRAS	P01112	3RS0	A	5.12907e-34	1.18482e-31	22
HRAS	P01112	3RS2	A	5.12907e-34	1.18482e-31	22
HRAS	P01112	3RS3	A	5.12907e-34	1.18482e-31	22
HRAS	P01112	3RS4	A	8.90501e-35	1.87005e-32	21
HRAS	P01112	3RS5	A	5.12907e-34	1.18482e-31	22
HRAS	P01112	3RS7	A	1.00009e-34	2.1002e-32	21
HRAS	P01112	3RSL	A	2.30027e-34	4.83056e-32	21
HRAS	P01112	3RSO	A	5.12907e-34	1.18482e-31	22
HRAS	P01112	3TGP	A	8.14582e-34	1.88168e-31	22
HRAS	P01112	421P	A	2.57705e-17	3.50479e-15	17
HRAS	P01112	4EFL	A	1.1174e-30	2.5812e-28	22
HRAS	P01112	4EFM	A	2.50378e-17	3.40514e-15	17
HRAS	P01112	4EFN	A	2.42372e-16	1.59966e-14	12
HRAS	P01112	4Q21	A	4.51942e-16	1.04399e-13	22
HRAS	P01112	521P	A	2.72131e-17	3.70098e-15	17
HRAS	P01112	5P21	A	5.12907e-34	1.18482e-31	22
HRAS	P01112	621P	A	1.29315e-07	8.53476e-06	12
HRAS	P01112	6Q21	A	2.92151e-34	6.74869e-32	22
HRAS	P01112	721P	A	1.29315e-07	8.53476e-06	12
HRAS	P01112	821P	A	2.57705e-17	3.50479e-15	17
IGF2R	P11717	2V5N	A	0.00129071	0.00774425	4
INSR	P06213	3EKK	A	0.00661309	0.0198393	3
KIF18A	Q8NI77	3LRE	A	0.00518432	0.015553	3
KRAS	P01116	3GFT	A	<2.23E-308	<1.28E-303	338
KRAS	P01116	4DSN	A	1.50295e-73	5.88554e-70	89
KRAS	P01116	4DSO	A	1.30834e-73	5.12346e-70	89
KRAS	P01116	4DST	A	1.50295e-73	5.88554e-70	89
KRAS	P01116	4DSU	A	1.61534e-73	6.18353e-70	88
MET	P08581	2UZY	B	0.000429881	0.0154757	9
NRAS	P01111	3CON	A	5.21595e-80	6.65033e-77	51
PIK3CA	P42336	2ENQ	A	2.50571e-09	4.28476e-07	19
PIK3CA	P42336	2RD0	A	4.12406e-122	4.73277e-118	152
PIK3CA	P42336	3HHM	A	2.62438e-83	1.29907e-79	100
PIK3CA	P42336	3HIZ	A	9.39124e-84	4.37256e-80	97
PTEN	P60484	1D5R	A	2.53232e-06	0.000759697	25
TP53	P04637	1A1U	A	3.58641e-07	2.36703e-05	12
TP53	P04637	1AIE	A	1.28447e-07	8.47753e-06	12
TP53	P04637	1C26	A	1.06661e-07	7.03962e-06	12
TP53	P04637	1GZH	A	1.99878e-117	4.89001e-112	700
TP53	P04637	1HS5	A	1.06661e-07	7.03962e-06	12
TP53	P04637	1KZY	A	1.41914e-77	3.49181e-72	702
TP53	P04637	1OLG	A	3.93778e-08	3.07147e-06	13
TP53	P04637	1OLH	A	3.93778e-08	3.07147e-06	13
TP53	P04637	1PES	A	1.28447e-07	8.47753e-06	12
TP53	P04637	1PET	A	1.28447e-07	8.47753e-06	12
TP53	P04637	1SAE	A	3.93462e-08	3.069e-06	13
TP53	P04637	1SAF	A	3.93778e-08	3.07147e-06	13
TP53	P04637	1SAK	A	3.93462e-08	3.069e-06	13
TP53	P04637	1SAL	A	3.93778e-08	3.07147e-06	13
TP53	P04637	1TSR	A	5.98074e-98	1.47157e-92	702
TP53	P04637	1TUP	A	5.98074e-98	1.47157e-92	702
TP53	P04637	1UOL	A	5.90081e-108	1.43128e-102	697
TP53	P04637	1YCS	A	6.69317e-77	1.64686e-71	702
TP53	P04637	2AC0	A	9.71041e-120	2.38926e-114	702
TP53	P04637	2ADY	A	3.53816e-134	8.70568e-129	702
TP53	P04637	2AHI	A	1.63295e-134	4.01789e-129	702
TP53	P04637	2ATA	A	2.78473e-97	6.85187e-92	702
TP53	P04637	2BIM	A	1.52824e-117	2.91364e-112	618
TP53	P04637	2BIN	A	1.76784e-80	4.2757e-75	696
TP53	P04637	2BIO	A	8.69567e-116	2.03119e-110	684
TP53	P04637	2BIP	A	6.43995e-95	1.46493e-89	675
TP53	P04637	2BIQ	A	1.65454e-94	3.76367e-89	675
TP53	P04637	2J0Z	A	1.28447e-07	8.47753e-06	12
TP53	P04637	2J10	A	9.72768e-08	5.35022e-06	11
TP53	P04637	2J11	A	1.19501e-07	6.57255e-06	11
TP53	P04637	2J1W	A	2.2719e-96	5.49482e-91	696
TP53	P04637	2J1X	A	3.17356e-173	7.06999e-168	668
TP53	P04637	2J1Y	A	3.96962e-78	8.73776e-73	664
TP53	P04637	2J1Z	A	8.16296e-108	1.96862e-102	695
TP53	P04637	2J20	A	1.08019e-79	2.05941e-74	618
TP53	P04637	2J21	A	7.54819e-128	1.74771e-122	681
TP53	P04637	2OCJ	A	3.59164e-105	8.83726e-100	702
TP53	P04637	2PCX	A	7.51452e-106	1.76557e-100	686
TP53	P04637	2QVQ	A	3.08086e-106	7.28093e-101	688
TP53	P04637	2QXA	A	6.1405e-106	1.46386e-100	691
TP53	P04637	2QXB	A	3.07014e-77	7.5541e-72	702
TP53	P04637	2QXC	A	3.79442e-105	9.25654e-100	699
TP53	P04637	2VUK	A	3.17356e-173	7.06999e-168	668
TP53	P04637	2WGX	A	3.49136e-97	8.22708e-92	687
TP53	P04637	2X0U	A	3.17356e-173	7.06999e-168	668
TP53	P04637	2X0V	A	3.69303e-172	8.22727e-167	668
TP53	P04637	2X0W	A	1.94061e-78	4.32326e-73	668
TP53	P04637	2XWR	A	3.1012e-78	7.63052e-73	702
TP53	P04637	2YBG	A	3.75034e-80	9.22776e-75	702
TP53	P04637	3D05	A	1.4607e-118	3.4621e-113	689
TP53	P04637	3D06	A	2.64304e-75	6.24624e-70	688
TP53	P04637	3D07	A	9.52274e-119	2.2636e-113	690
TP53	P04637	3D08	A	5.88002e-102	1.38961e-96	688
TP53	P04637	3D09	A	4.53072e-123	1.07385e-117	689
TP53	P04637	3D0A	A	3.57194e-168	8.49068e-163	690
TP53	P04637	3IGK	A	2.60414e-110	6.15431e-105	688
TP53	P04637	3IGL	A	2.16549e-134	5.29786e-129	700
TP53	P04637	3KMD	A	1.0624e-154	2.61403e-149	702
TP53	P04637	3KZ8	A	4.10292e-153	1.00665e-147	701
TP53	P04637	3Q01	A	7.67451e-140	1.78218e-134	682
TP53	P04637	3Q05	A	8.74661e-143	2.03115e-137	682
TP53	P04637	3Q06	A	1.69495e-161	3.94759e-156	683
TP53	P04637	3SAK	A	3.93784e-08	3.07152e-06	13
TP53	P04637	3TS8	A	4.67519e-82	1.08568e-76	682
TP53	P04637	4AGL	A	3.17356e-173	7.06999e-168	668
TP53	P04637	4AGM	A	2.81077e-98	6.26178e-93	668
TP53	P04637	4AGN	A	2.79303e-174	6.22227e-169	668
TP53	P04637	4AGO	A	9.38703e-174	2.09122e-168	668
TP53	P04637	4AGP	A	9.38703e-174	2.09122e-168	668
TP53	P04637	4AGQ	A	1.94061e-78	4.32326e-73	668

## Sheet: GraphPAC-Nearest
Gene	Uniprot	Structure	Chain	P	P*	Culled Mutations
AKT1	P31749	1H10	A	0.00025313	0.0025313	5
AKT1	P31749	1UNP	A	0.000233906	0.00233906	5
AKT1	P31749	1UNQ	A	0.000244532	0.00244532	5
AKT1	P31749	1UNR	A	0.0002576	0.002576	5
AKT1	P31749	2UVM	A	0.000250405	0.00250405	5
AKT1	P31749	3O96	A	3.69207e-05	0.000553811	6
ALK	Q9UM73	2XB7	A	2.43642e-23	2.21714e-21	14
ALK	Q9UM73	2XBA	A	1.04467e-24	3.39516e-22	26
ALK	Q9UM73	2YHV	A	2.50239e-24	8.13277e-22	26
ALK	Q9UM73	3AOX	A	3.64065e-22	1.18321e-19	26
ALK	Q9UM73	3L9P	A	3.30776e-22	1.07502e-19	26
ALK	Q9UM73	3LCS	A	3.03533e-22	9.86483e-20	26
ALK	Q9UM73	3LCT	A	2.70573e-22	8.79363e-20	26
ALK	Q9UM73	4DCE	A	2.38614e-23	2.17139e-21	14
BBOX1	O75936	3N6W	A	0.000268343	0.00402515	6
BBOX1	O75936	3O2G	A	0.000233771	0.00350657	6
BRAF	P15056	1UWH	A	<2.23E-308	<4.53E-304	202
BRAF	P15056	1UWJ	A	1.30322e-17	6.05998e-15	31
BRAF	P15056	2FB8	A	<2.23E-308	<4.53E-304	202
BRAF	P15056	3C4C	A	2.81636e-17	8.44908e-15	25
BRAF	P15056	3C4D	A	2.81636e-17	8.44908e-15	25
BRAF	P15056	3D4Q	A	<2.23E-308	<4.53E-304	202
BRAF	P15056	3IDP	B	2.51295e-16	7.53886e-14	25
BRAF	P15056	3II5	A	<2.23E-308	<4.53E-304	202
BRAF	P15056	3PPJ	A	<2.23E-308	<4.53E-304	202
BRAF	P15056	3PPK	A	<2.23E-308	<4.53E-304	202
BRAF	P15056	3PRF	A	<2.23E-308	<4.53E-304	202
BRAF	P15056	3PRI	A	<2.23E-308	<4.53E-304	202
BRAF	P15056	3PSB	A	<2.23E-308	<4.53E-304	202
BRAF	P15056	3PSD	A	<2.23E-308	<4.53E-304	202
BRAF	P15056	3Q4C	A	<2.23E-308	<4.67E-304	205
BRAF	P15056	3Q96	A	1.98989e-15	7.52178e-13	28
BRAF	P15056	3SKC	A	4.39878e-10	1.31963e-07	25
BRAF	P15056	3TV4	A	<2.23E-308	<4.44E-304	200
BRAF	P15056	3TV6	A	<2.23E-308	<4.67E-304	205
BRAF	P15056	4DBN	A	1.62989e-15	6.16097e-13	28
BRAF	P15056	4E26	A	<2.23E-308	<4.67E-304	205
BRAF	P15056	4E4X	A	<2.23E-308	<4.67E-304	205
CTNNB1	P35222	1P22	C	1.20113e-05	0.00109303	14
HRAS	P01112	121P	A	5.12907e-34	1.18482e-31	22
HRAS	P01112	1AA9	A	3.73757e-16	8.63379e-14	22
HRAS	P01112	1AGP	A	2.57705e-17	3.50479e-15	17
HRAS	P01112	1BKD	R	3.02902e-18	6.99705e-16	22
HRAS	P01112	1CLU	A	3.59055e-17	4.88314e-15	17
HRAS	P01112	1CRP	A	4.65078e-16	1.07433e-13	22
HRAS	P01112	1CRQ	A	4.87382e-16	1.12585e-13	22
HRAS	P01112	1CRR	A	4.65078e-16	1.07433e-13	22
HRAS	P01112	1CTQ	A	5.12907e-34	1.18482e-31	22
HRAS	P01112	1GNP	A	5.12907e-34	1.18482e-31	22
HRAS	P01112	1GNQ	A	4.87382e-16	1.12585e-13	22
HRAS	P01112	1GNR	A	5.12907e-34	1.18482e-31	22
HRAS	P01112	1IAQ	A	7.24348e-16	1.52113e-13	21
HRAS	P01112	1IOZ	A	7.20278e-17	3.96153e-15	11
HRAS	P01112	1JAH	A	2.72131e-17	3.70098e-15	17
HRAS	P01112	1JAI	A	2.57705e-17	3.50479e-15	17
HRAS	P01112	1K8R	A	4.87382e-16	1.12585e-13	22
HRAS	P01112	1LF0	A	5.14287e-16	1.188e-13	22
HRAS	P01112	1LF5	A	5.14419e-16	1.18831e-13	22
HRAS	P01112	1LFD	B	5.12907e-34	1.18482e-31	22
HRAS	P01112	1NVU	Q	5.14419e-16	1.18831e-13	22
HRAS	P01112	1NVV	Q	5.75183e-34	1.32867e-31	22
HRAS	P01112	1NVW	Q	5.12907e-34	1.18482e-31	22
HRAS	P01112	1NVX	Q	1.02844e-18	2.37569e-16	22
HRAS	P01112	1P2S	A	4.87006e-16	1.12498e-13	22
HRAS	P01112	1P2T	A	3.44346e-16	7.23127e-14	21
HRAS	P01112	1P2U	A	5.75384e-29	1.20831e-26	21
HRAS	P01112	1P2V	A	1.1174e-30	2.5812e-28	22
HRAS	P01112	1PLJ	A	1.53005e-08	3.2131e-07	7
HRAS	P01112	1PLK	A	2.31695e-15	5.35215e-13	22
HRAS	P01112	1PLL	A	1.26907e-08	2.66506e-07	7
HRAS	P01112	1Q21	A	3.57234e-16	8.25209e-14	22
HRAS	P01112	1QRA	A	5.12907e-34	1.18482e-31	22
HRAS	P01112	1RVD	A	3.59127e-17	4.88413e-15	17
HRAS	P01112	1WQ1	R	5.12907e-34	1.18482e-31	22
HRAS	P01112	1XCM	A	3.07697e-17	7.10781e-15	22
HRAS	P01112	1XD2	A	5.75183e-34	1.32867e-31	22
HRAS	P01112	1XJ0	A	5.43133e-16	1.25464e-13	22
HRAS	P01112	1ZVQ	A	2.42372e-16	1.59966e-14	12
HRAS	P01112	1ZW6	A	2.55964e-16	1.68936e-14	12
HRAS	P01112	221P	A	1.25294e-30	2.89429e-28	22
HRAS	P01112	2C5L	A	2.57705e-17	3.50479e-15	17
HRAS	P01112	2CE2	X	5.43133e-16	1.25464e-13	22
HRAS	P01112	2CL0	X	3.26652e-28	7.54566e-26	22
HRAS	P01112	2CL6	X	6.45469e-34	1.49103e-31	22
HRAS	P01112	2CL7	X	1.19207e-17	2.75368e-15	22
HRAS	P01112	2CLC	X	1.19207e-17	2.75368e-15	22
HRAS	P01112	2CLD	X	5.7765e-16	1.33437e-13	22
HRAS	P01112	2EVW	X	7.19579e-17	1.66223e-14	22
HRAS	P01112	2LCF	A	4.90737e-16	1.1336e-13	22
HRAS	P01112	2Q21	A	1.97185e-17	2.68171e-15	17
HRAS	P01112	2QUZ	A	3.05286e-16	6.41102e-14	21
HRAS	P01112	2RGA	A	2.42372e-16	1.59966e-14	12
HRAS	P01112	2RGB	A	2.42372e-16	1.59966e-14	12
HRAS	P01112	2RGC	A	2.42372e-16	1.59966e-14	12
HRAS	P01112	2RGD	A	2.42372e-16	1.59966e-14	12
HRAS	P01112	2RGE	A	9.01656e-17	4.95911e-15	11
HRAS	P01112	2RGG	A	8.51974e-17	4.68586e-15	11
HRAS	P01112	2UZI	R	2.57729e-17	3.50512e-15	17
HRAS	P01112	2VH5	R	2.57705e-17	3.50479e-15	17
HRAS	P01112	2X1V	A	3.04076e-16	1.67242e-14	11
HRAS	P01112	3DDC	A	6.29615e-23	1.45441e-20	22
HRAS	P01112	3I3S	R	5.75183e-34	1.32867e-31	22
HRAS	P01112	3K8Y	A	5.12907e-34	1.18482e-31	22
HRAS	P01112	3K9L	A	1.80633e-34	3.79329e-32	21
HRAS	P01112	3K9N	A	5.7364e-16	1.32511e-13	22
HRAS	P01112	3KKM	A	1.13521e-16	6.24368e-15	11
HRAS	P01112	3KKN	A	5.14419e-16	1.18831e-13	22
HRAS	P01112	3KUD	A	5.75183e-34	1.32867e-31	22
HRAS	P01112	3L8Y	A	5.12907e-34	1.18482e-31	22
HRAS	P01112	3L8Z	A	5.12907e-34	1.18482e-31	22
HRAS	P01112	3LBH	A	5.12907e-34	1.18482e-31	22
HRAS	P01112	3LBI	A	4.87382e-16	1.12585e-13	22
HRAS	P01112	3LBN	A	5.12907e-34	1.18482e-31	22
HRAS	P01112	3LO5	A	2.20883e-16	1.21486e-14	11
HRAS	P01112	3OIU	A	2.42372e-16	1.59966e-14	12
HRAS	P01112	3OIV	A	4.67421e-09	7.01131e-08	6
HRAS	P01112	3OIW	A	2.57705e-17	3.50479e-15	17
HRAS	P01112	3RRY	A	5.12907e-34	1.18482e-31	22
HRAS	P01112	3RRZ	A	5.75183e-34	1.32867e-31	22
HRAS	P01112	3RS0	A	5.12907e-34	1.18482e-31	22
HRAS	P01112	3RS2	A	4.87382e-16	1.12585e-13	22
HRAS	P01112	3RS3	A	5.12907e-34	1.18482e-31	22
HRAS	P01112	3RS4	A	8.90501e-35	1.87005e-32	21
HRAS	P01112	3RS5	A	5.12907e-34	1.18482e-31	22
HRAS	P01112	3RS7	A	1.00009e-34	2.1002e-32	21
HRAS	P01112	3RSL	A	2.30027e-34	4.83056e-32	21
HRAS	P01112	3RSO	A	5.12907e-34	1.18482e-31	22
HRAS	P01112	3TGP	A	8.14582e-34	1.88168e-31	22
HRAS	P01112	421P	A	2.57705e-17	3.50479e-15	17
HRAS	P01112	4EFL	A	1.1174e-30	2.5812e-28	22
HRAS	P01112	4EFM	A	2.57729e-17	3.50512e-15	17
HRAS	P01112	4EFN	A	2.40962e-16	1.59035e-14	12
HRAS	P01112	4Q21	A	4.18112e-16	9.65839e-14	22
HRAS	P01112	521P	A	2.72157e-17	3.70133e-15	17
HRAS	P01112	5P21	A	4.87382e-16	1.12585e-13	22
HRAS	P01112	621P	A	2.42372e-16	1.59966e-14	12
HRAS	P01112	6Q21	A	3.73757e-16	8.63379e-14	22
HRAS	P01112	721P	A	2.42372e-16	1.59966e-14	12
HRAS	P01112	821P	A	2.57729e-17	3.50512e-15	17
IGF2R	P11717	2V5N	A	0.000509378	0.00305627	4
KIF18A	Q8NI77	3LRE	A	0.00518432	0.015553	3
KRAS	P01116	3GFT	A	<2.23E-308	<1.28E-303	338
KRAS	P01116	4DSN	A	1.50295e-73	5.88554e-70	89
KRAS	P01116	4DSO	A	1.50295e-73	5.88554e-70	89
KRAS	P01116	4DST	A	1.30834e-73	5.12346e-70	89
KRAS	P01116	4DSU	A	1.61534e-73	6.18353e-70	88
MAP2K4	P45985	3ALO	A	6.71412e-05	0.00704983	15
NRAS	P01111	3CON	A	5.21553e-80	6.6498e-77	51
PIK3CA	P42336	2ENQ	A	3.01153e-08	5.14972e-06	19
PIK3CA	P42336	2RD0	A	4.12405e-122	4.73277e-118	152
PIK3CA	P42336	3HHM	A	2.62438e-83	1.29907e-79	100
PIK3CA	P42336	3HIZ	A	9.39124e-84	4.37256e-80	97
PTEN	P60484	1D5R	A	8.04829e-06	0.00241449	25
SEC23A	Q15436	3EFO	A	0.000789537	0.0118431	6
TP53	P04637	1A1U	A	3.58641e-07	2.36703e-05	12
TP53	P04637	1AIE	A	1.28447e-07	8.47753e-06	12
TP53	P04637	1C26	A	1.06661e-07	7.03962e-06	12
TP53	P04637	1GZH	A	2.60034e-76	6.36173e-71	700
TP53	P04637	1HS5	A	1.06661e-07	7.03962e-06	12
TP53	P04637	1KZY	A	1.41914e-77	3.49181e-72	702
TP53	P04637	1OLG	A	3.93778e-08	3.07147e-06	13
TP53	P04637	1OLH	A	3.93784e-08	3.07152e-06	13
TP53	P04637	1PES	A	1.28447e-07	8.47753e-06	12
TP53	P04637	1PET	A	1.28447e-07	8.47753e-06	12
TP53	P04637	1SAE	A	3.93784e-08	3.07152e-06	13
TP53	P04637	1SAF	A	3.93784e-08	3.07152e-06	13
TP53	P04637	1SAK	A	3.93784e-08	3.07152e-06	13
TP53	P04637	1SAL	A	3.93784e-08	3.07152e-06	13
TP53	P04637	1TSR	A	9.67593e-78	2.38077e-72	702
TP53	P04637	1TUP	A	9.67593e-78	2.38077e-72	702
TP53	P04637	1UOL	A	3.65533e-83	8.86623e-78	697
TP53	P04637	1YCS	A	6.69317e-77	1.64686e-71	702
TP53	P04637	2AC0	A	4.52327e-78	1.11295e-72	702
TP53	P04637	2ADY	A	1.76743e-80	4.34878e-75	702
TP53	P04637	2AHI	A	4.52327e-78	1.11295e-72	702
TP53	P04637	2ATA	A	6.60955e-78	1.62629e-72	702
TP53	P04637	2BIM	A	5.84555e-95	1.11447e-89	618
TP53	P04637	2BIN	A	3.04442e-105	7.36324e-100	696
TP53	P04637	2BIO	A	1.07283e-115	2.50597e-110	684
TP53	P04637	2BIP	A	5.51944e-88	1.25553e-82	675
TP53	P04637	2BIQ	A	9.80941e-88	2.23139e-82	675
TP53	P04637	2J0Z	A	1.28447e-07	8.47753e-06	12
TP53	P04637	2J10	A	9.73555e-08	5.35455e-06	11
TP53	P04637	2J11	A	1.19604e-07	6.57825e-06	11
TP53	P04637	2J1W	A	5.02867e-77	1.21623e-71	696
TP53	P04637	2J1X	A	1.94061e-78	4.32326e-73	668
TP53	P04637	2J1Y	A	3.96962e-78	8.73776e-73	664
TP53	P04637	2J1Z	A	4.51292e-83	1.08836e-77	695
TP53	P04637	2J20	A	1.08019e-79	2.05941e-74	618
TP53	P04637	2J21	A	1.48663e-76	3.44215e-71	681
TP53	P04637	2OCJ	A	2.08535e-77	5.13102e-72	702
TP53	P04637	2PCX	A	6.79276e-113	1.59599e-107	686
TP53	P04637	2QVQ	A	4.20477e-115	9.93704e-110	688
TP53	P04637	2QXA	A	8.79733e-78	2.09724e-72	691
TP53	P04637	2QXB	A	3.07014e-77	7.5541e-72	702
TP53	P04637	2QXC	A	2.18806e-77	5.3378e-72	699
TP53	P04637	2VUK	A	1.94061e-78	4.32326e-73	668
TP53	P04637	2WGX	A	2.66467e-77	6.27906e-72	687
TP53	P04637	2X0U	A	4.54507e-132	1.01254e-126	668
TP53	P04637	2X0V	A	4.28905e-78	9.55506e-73	668
TP53	P04637	2X0W	A	1.94061e-78	4.32326e-73	668
TP53	P04637	2XWR	A	4.16861e-107	1.02569e-101	702
TP53	P04637	2YBG	A	6.69317e-77	1.64686e-71	702
TP53	P04637	3D05	A	5.63863e-76	1.33645e-70	689
TP53	P04637	3D06	A	2.64304e-75	6.24624e-70	688
TP53	P04637	3D07	A	1.79106e-100	4.25744e-95	690
TP53	P04637	3D08	A	5.18826e-91	1.22613e-85	688
TP53	P04637	3D09	A	3.38774e-92	8.0295e-87	689
TP53	P04637	3D0A	A	8.01857e-107	1.90605e-101	690
TP53	P04637	3IGK	A	2.40965e-84	5.69468e-79	688
TP53	P04637	3IGL	A	4.57996e-85	1.12049e-79	700
TP53	P04637	3KMD	A	2.13007e-78	5.24106e-73	702
TP53	P04637	3KZ8	A	1.26779e-77	3.11053e-72	701
TP53	P04637	3Q01	A	4.67519e-82	1.08568e-76	682
TP53	P04637	3Q05	A	7.67451e-140	1.78218e-134	682
TP53	P04637	3Q06	A	8.43033e-87	1.96345e-81	683
TP53	P04637	3SAK	A	3.93462e-08	3.069e-06	13
TP53	P04637	3TS8	A	4.67519e-82	1.08568e-76	682
TP53	P04637	4AGL	A	1.94061e-78	4.32326e-73	668
TP53	P04637	4AGM	A	8.8507e-79	1.97174e-73	668
TP53	P04637	4AGN	A	8.8507e-79	1.97174e-73	668
TP53	P04637	4AGO	A	1.30927e-78	2.91677e-73	668
TP53	P04637	4AGP	A	1.30927e-78	2.91677e-73	668
TP53	P04637	4AGQ	A	1.94061e-78	4.32326e-73	668

## Sheet: GraphPAC-Farthest
Gene	Uniprot	Structure	Chain	P	P*	Culled Mutations
AKT1	P31749	1H10	A	0.00025313	0.0025313	5
AKT1	P31749	1UNP	A	0.000232434	0.00232434	5
AKT1	P31749	1UNQ	A	0.000244532	0.00244532	5
AKT1	P31749	1UNR	A	0.0002576	0.002576	5
AKT1	P31749	2UVM	A	0.000248776	0.00248776	5
AKT1	P31749	3O96	A	3.70214e-05	0.000555321	6
ALK	Q9UM73	2XB7	A	2.47085e-23	2.24847e-21	14
ALK	Q9UM73	2XBA	A	6.75058e-22	2.19394e-19	26
ALK	Q9UM73	2YHV	A	4.90135e-22	1.59294e-19	26
ALK	Q9UM73	3AOX	A	3.74761e-22	1.21797e-19	26
ALK	Q9UM73	3L9P	A	3.30776e-22	1.07502e-19	26
ALK	Q9UM73	3LCS	A	3.03533e-22	9.86483e-20	26
ALK	Q9UM73	3LCT	A	2.7621e-22	8.97681e-20	26
ALK	Q9UM73	4DCE	A	2.37226e-23	2.15876e-21	14
BBOX1	O75936	3MS5	A	0.000401283	0.00601924	6
BRAF	P15056	1UWH	A	<2.23E-308	<4.53E-304	202
BRAF	P15056	1UWJ	A	1.98309e-21	9.22136e-19	31
BRAF	P15056	2FB8	A	<2.23E-308	<4.53E-304	202
BRAF	P15056	3C4C	A	2.53229e-20	7.59687e-18	25
BRAF	P15056	3C4D	A	7.94841e-22	2.38452e-19	25
BRAF	P15056	3D4Q	A	<2.23E-308	<4.53E-304	202
BRAF	P15056	3IDP	B	2.72691e-15	8.18073e-13	25
BRAF	P15056	3II5	A	<2.23E-308	<4.53E-304	202
BRAF	P15056	3PPJ	A	<2.23E-308	<4.53E-304	202
BRAF	P15056	3PPK	A	<2.23E-308	<4.53E-304	202
BRAF	P15056	3PRF	A	<2.23E-308	<4.53E-304	202
BRAF	P15056	3PRI	A	<2.23E-308	<4.53E-304	202
BRAF	P15056	3PSB	A	<2.23E-308	<4.53E-304	202
BRAF	P15056	3PSD	A	<2.23E-308	<4.53E-304	202
BRAF	P15056	3Q4C	A	<2.23E-308	<4.67E-304	205
BRAF	P15056	3Q96	A	1.61314e-20	6.09766e-18	28
BRAF	P15056	3SKC	A	1.16738e-13	3.50213e-11	25
BRAF	P15056	3TV4	A	<2.23E-308	<4.44E-304	200
BRAF	P15056	3TV6	A	<2.23E-308	<4.67E-304	205
BRAF	P15056	4DBN	A	1.61153e-23	6.09158e-21	28
BRAF	P15056	4E26	A	<2.23E-308	<4.67E-304	205
BRAF	P15056	4E4X	A	<2.23E-308	<4.67E-304	205
CTNNB1	P35222	1P22	C	1.20113e-05	0.00109303	14
DPP4	P27487	1R9N	A	0.00317082	0.0190249	4
HRAS	P01112	121P	A	4.65078e-16	1.07433e-13	22
HRAS	P01112	1AA9	A	4.8544e-21	1.12137e-18	22
HRAS	P01112	1AGP	A	2.50378e-17	3.40514e-15	17
HRAS	P01112	1BKD	R	1.1174e-30	2.5812e-28	22
HRAS	P01112	1CLU	A	3.48534e-17	4.74007e-15	17
HRAS	P01112	1CRP	A	8.4859e-21	1.96024e-18	22
HRAS	P01112	1CRQ	A	4.65078e-16	1.07433e-13	22
HRAS	P01112	1CRR	A	4.65078e-16	1.07433e-13	22
HRAS	P01112	1CTQ	A	4.65078e-16	1.07433e-13	22
HRAS	P01112	1GNP	A	3.96699e-22	9.16375e-20	22
HRAS	P01112	1GNQ	A	4.65078e-16	1.07433e-13	22
HRAS	P01112	1GNR	A	3.96699e-22	9.16375e-20	22
HRAS	P01112	1IAQ	A	7.85489e-16	1.64953e-13	21
HRAS	P01112	1IOZ	A	7.20287e-17	3.96158e-15	11
HRAS	P01112	1JAH	A	2.64347e-17	3.59512e-15	17
HRAS	P01112	1JAI	A	2.50378e-17	3.40514e-15	17
HRAS	P01112	1K8R	A	3.96699e-22	9.16375e-20	22
HRAS	P01112	1LF0	A	5.14018e-16	1.18738e-13	22
HRAS	P01112	1LF5	A	5.14018e-16	1.18738e-13	22
HRAS	P01112	1LFD	B	1.0211e-23	2.35874e-21	22
HRAS	P01112	1NVU	Q	4.31479e-22	9.96717e-20	22
HRAS	P01112	1NVV	Q	4.31479e-22	9.96717e-20	22
HRAS	P01112	1NVW	Q	5.31936e-23	1.22877e-20	22
HRAS	P01112	1NVX	Q	4.90737e-16	1.1336e-13	22
HRAS	P01112	1P2S	A	4.65078e-16	1.07433e-13	22
HRAS	P01112	1P2T	A	2.04874e-22	4.30236e-20	21
HRAS	P01112	1P2U	A	2.04874e-22	4.30236e-20	21
HRAS	P01112	1P2V	A	3.96699e-22	9.16375e-20	22
HRAS	P01112	1PLJ	A	1.51957e-08	3.19109e-07	7
HRAS	P01112	1PLK	A	2.22858e-15	5.14803e-13	22
HRAS	P01112	1PLL	A	1.26907e-08	2.66506e-07	7
HRAS	P01112	1Q21	A	5.83154e-24	1.34709e-21	22
HRAS	P01112	1QRA	A	4.65078e-16	1.07433e-13	22
HRAS	P01112	1RVD	A	3.48534e-17	4.74007e-15	17
HRAS	P01112	1WQ1	R	3.96699e-22	9.16375e-20	22
HRAS	P01112	1XCM	A	2.92758e-19	6.76272e-17	22
HRAS	P01112	1XD2	A	2.91146e-28	6.72547e-26	22
HRAS	P01112	1XJ0	A	1.46672e-21	3.38811e-19	22
HRAS	P01112	1ZVQ	A	2.05132e-09	1.35387e-07	12
HRAS	P01112	1ZW6	A	1.32465e-07	8.74268e-06	12
HRAS	P01112	221P	A	4.90737e-16	1.1336e-13	22
HRAS	P01112	2C5L	A	2.50378e-17	3.40514e-15	17
HRAS	P01112	2CE2	X	5.42705e-16	1.25365e-13	22
HRAS	P01112	2CL0	X	2.22652e-26	5.14327e-24	22
HRAS	P01112	2CL6	X	2.23351e-16	5.15942e-14	22
HRAS	P01112	2CL7	X	2.22652e-26	5.14327e-24	22
HRAS	P01112	2CLC	X	1.40589e-30	3.24761e-28	22
HRAS	P01112	2CLD	X	4.13169e-19	9.5442e-17	22
HRAS	P01112	2EVW	X	4.69547e-22	1.08465e-19	22
HRAS	P01112	2LCF	A	2.91146e-28	6.72547e-26	22
HRAS	P01112	2Q21	A	1.97219e-17	2.68218e-15	17
HRAS	P01112	2QUZ	A	3.05286e-16	6.41102e-14	21
HRAS	P01112	2RGA	A	2.42376e-16	1.59968e-14	12
HRAS	P01112	2RGB	A	1.2024e-15	7.93581e-14	12
HRAS	P01112	2RGC	A	2.42376e-16	1.59968e-14	12
HRAS	P01112	2RGD	A	2.42376e-16	1.59968e-14	12
HRAS	P01112	2RGE	A	4.48505e-16	2.46678e-14	11
HRAS	P01112	2RGG	A	7.96422e-12	4.38032e-10	11
HRAS	P01112	2UZI	R	2.50378e-17	3.40514e-15	17
HRAS	P01112	2VH5	R	4.33383e-18	5.894e-16	17
HRAS	P01112	2X1V	A	1.51119e-15	8.31152e-14	11
HRAS	P01112	3DDC	A	1.28359e-23	2.96508e-21	22
HRAS	P01112	3I3S	R	4.90737e-16	1.1336e-13	22
HRAS	P01112	3K8Y	A	4.65078e-16	1.07433e-13	22
HRAS	P01112	3K9L	A	9.24123e-29	1.94066e-26	21
HRAS	P01112	3K9N	A	3.66745e-28	8.47181e-26	22
HRAS	P01112	3KKM	A	5.64592e-16	3.10526e-14	11
HRAS	P01112	3KKN	A	1.98473e-26	4.58472e-24	22
HRAS	P01112	3KUD	A	1.98473e-26	4.58472e-24	22
HRAS	P01112	3L8Y	A	3.96699e-22	9.16375e-20	22
HRAS	P01112	3L8Z	A	2.59679e-28	5.99859e-26	22
HRAS	P01112	3LBH	A	2.59679e-28	5.99859e-26	22
HRAS	P01112	3LBI	A	4.65078e-16	1.07433e-13	22
HRAS	P01112	3LBN	A	2.59679e-28	5.99859e-26	22
HRAS	P01112	3LO5	A	2.20883e-16	1.21486e-14	11
HRAS	P01112	3OIU	A	1.2024e-15	7.93581e-14	12
HRAS	P01112	3OIV	A	4.67421e-09	7.01131e-08	6
HRAS	P01112	3OIW	A	2.78698e-22	3.79029e-20	17
HRAS	P01112	3RRY	A	1.10646e-19	2.55592e-17	22
HRAS	P01112	3RRZ	A	4.90737e-16	1.1336e-13	22
HRAS	P01112	3RS0	A	5.41676e-23	1.25127e-20	22
HRAS	P01112	3RS2	A	5.41676e-23	1.25127e-20	22
HRAS	P01112	3RS3	A	5.41676e-23	1.25127e-20	22
HRAS	P01112	3RS4	A	1.72709e-22	3.6269e-20	21
HRAS	P01112	3RS5	A	4.65078e-16	1.07433e-13	22
HRAS	P01112	3RS7	A	2.56121e-23	5.37855e-21	21
HRAS	P01112	3RSL	A	4.72242e-23	9.91709e-21	21
HRAS	P01112	3RSO	A	5.12907e-34	1.18482e-31	22
HRAS	P01112	3TGP	A	1.77384e-30	4.09758e-28	22
HRAS	P01112	421P	A	2.50378e-17	3.40514e-15	17
HRAS	P01112	4EFL	A	5.93148e-18	1.37017e-15	22
HRAS	P01112	4EFM	A	2.57729e-17	3.50512e-15	17
HRAS	P01112	4EFN	A	2.42376e-16	1.59968e-14	12
HRAS	P01112	4Q21	A	4.50248e-23	1.04007e-20	22
HRAS	P01112	521P	A	2.64347e-17	3.59512e-15	17
HRAS	P01112	5P21	A	4.65078e-16	1.07433e-13	22
HRAS	P01112	621P	A	2.42376e-16	1.59968e-14	12
HRAS	P01112	6Q21	A	3.85608e-16	8.90755e-14	22
HRAS	P01112	721P	A	2.42376e-16	1.59968e-14	12
HRAS	P01112	821P	A	2.50378e-17	3.40514e-15	17
KIF18A	Q8NI77	3LRE	A	0.00518432	0.015553	3
KRAS	P01116	3GFT	A	<2.23E-308	<1.28E-303	338
KRAS	P01116	4DSN	A	1.69663e-73	6.64402e-70	89
KRAS	P01116	4DSO	A	1.69663e-73	6.64402e-70	89
KRAS	P01116	4DST	A	1.50295e-73	5.88554e-70	89
KRAS	P01116	4DSU	A	1.94974e-80	7.46362e-77	88
MAP2K4	P45985	3ALN	A	0.000172996	0.0181646	15
NRAS	P01111	3CON	A	5.21553e-80	6.6498e-77	51
PIK3CA	P42336	2ENQ	A	1.99435e-09	3.41033e-07	19
PIK3CA	P42336	2RD0	A	4.12405e-122	4.73277e-118	152
PIK3CA	P42336	3HHM	A	4.87284e-77	2.41206e-73	100
PIK3CA	P42336	3HIZ	A	1.94503e-77	9.05604e-74	97
PTEN	P60484	1D5R	A	1.60476e-05	0.00481429	25
TP53	P04637	1A1U	A	3.58641e-07	2.36703e-05	12
TP53	P04637	1AIE	A	1.28447e-07	8.47753e-06	12
TP53	P04637	1C26	A	1.06661e-07	7.03962e-06	12
TP53	P04637	1GZH	A	7.50356e-145	1.83574e-139	700
TP53	P04637	1HS5	A	1.06661e-07	7.03962e-06	12
TP53	P04637	1KZY	A	1.07608e-107	2.64771e-102	702
TP53	P04637	1OLG	A	3.93778e-08	3.07147e-06	13
TP53	P04637	1OLH	A	3.93778e-08	3.07147e-06	13
TP53	P04637	1PES	A	1.28447e-07	8.47753e-06	12
TP53	P04637	1PET	A	1.28447e-07	8.47753e-06	12
TP53	P04637	1SAE	A	3.93778e-08	3.07147e-06	13
TP53	P04637	1SAF	A	3.93778e-08	3.07147e-06	13
TP53	P04637	1SAK	A	3.93778e-08	3.07147e-06	13
TP53	P04637	1SAL	A	3.93778e-08	3.07147e-06	13
TP53	P04637	1TSR	A	5.32335e-104	1.30982e-98	702
TP53	P04637	1TUP	A	1.33856e-100	3.29354e-95	702
TP53	P04637	1UOL	A	1.36127e-145	3.30183e-140	697
TP53	P04637	1YCS	A	5.59755e-145	1.37728e-139	702
TP53	P04637	2AC0	A	4.73183e-129	1.16427e-123	702
TP53	P04637	2ADY	A	4.80103e-79	1.1813e-73	702
TP53	P04637	2AHI	A	1.11362e-93	2.74008e-88	702
TP53	P04637	2ATA	A	2.09105e-86	5.14505e-81	702
TP53	P04637	2BIM	A	1.08019e-79	2.05941e-74	618
TP53	P04637	2BIN	A	2.79676e-92	6.76425e-87	696
TP53	P04637	2BIO	A	1.65882e-92	3.87476e-87	684
TP53	P04637	2BIP	A	7.75675e-117	1.76447e-111	675
TP53	P04637	2BIQ	A	8.83477e-127	2.00969e-121	675
TP53	P04637	2J0Z	A	1.28447e-07	8.47753e-06	12
TP53	P04637	2J10	A	9.73555e-08	5.35455e-06	11
TP53	P04637	2J11	A	1.19604e-07	6.57825e-06	11
TP53	P04637	2J1W	A	1.01272e-87	2.44936e-82	696
TP53	P04637	2J1X	A	1.02571e-90	2.28505e-85	668
TP53	P04637	2J1Y	A	4.44622e-135	9.78684e-130	664
TP53	P04637	2J1Z	A	2.51737e-91	6.07102e-86	695
TP53	P04637	2J20	A	2.15171e-102	4.1023e-97	618
TP53	P04637	2J21	A	4.48087e-91	1.0375e-85	681
TP53	P04637	2OCJ	A	4.73218e-153	1.16436e-147	702
TP53	P04637	2PCX	A	1.15003e-90	2.70204e-85	686
TP53	P04637	2QVQ	A	9.38095e-162	2.21698e-156	688
TP53	P04637	2QXA	A	1.58875e-130	3.7875e-125	691
TP53	P04637	2QXB	A	1.66902e-84	4.10665e-79	702
TP53	P04637	2QXC	A	8.94415e-139	2.18193e-133	699
TP53	P04637	2VUK	A	3.1244e-92	6.96047e-87	668
TP53	P04637	2WGX	A	2.28501e-144	5.38442e-139	687
TP53	P04637	2X0U	A	6.2878e-150	1.40078e-144	668
TP53	P04637	2X0V	A	1.29183e-124	2.87791e-119	668
TP53	P04637	2X0W	A	3.24783e-91	7.23546e-86	668
TP53	P04637	2XWR	A	2.7027e-114	6.65003e-109	702
TP53	P04637	2YBG	A	6.69317e-77	1.64686e-71	702
TP53	P04637	3D05	A	5.41909e-99	1.28441e-93	689
TP53	P04637	3D06	A	2.64304e-75	6.24624e-70	688
TP53	P04637	3D07	A	7.84388e-78	1.86453e-72	690
TP53	P04637	3D08	A	3.46098e-80	8.17928e-75	688
TP53	P04637	3D09	A	1.01938e-113	2.41609e-108	689
TP53	P04637	3D0A	A	7.84388e-78	1.86453e-72	690
TP53	P04637	3IGK	A	6.04145e-136	1.42776e-130	688
TP53	P04637	3IGL	A	1.12654e-137	2.75608e-132	700
TP53	P04637	3KMD	A	5.63852e-112	1.38736e-106	702
TP53	P04637	3KZ8	A	8.79064e-84	2.15678e-78	701
TP53	P04637	3Q01	A	6.38156e-133	1.48193e-127	682
TP53	P04637	3Q05	A	4.83038e-89	1.12172e-83	682
TP53	P04637	3Q06	A	8.46916e-120	1.97249e-114	683
TP53	P04637	3SAK	A	3.93778e-08	3.07147e-06	13
TP53	P04637	3TS8	A	3.62464e-168	8.41718e-163	682
TP53	P04637	4AGL	A	6.86841e-85	1.53013e-79	668
TP53	P04637	4AGM	A	3.90428e-116	8.69787e-111	668
TP53	P04637	4AGN	A	5.12321e-156	1.14134e-150	668
TP53	P04637	4AGO	A	3.71556e-149	8.27744e-144	668
TP53	P04637	4AGP	A	3.71556e-149	8.27744e-144	668
TP53	P04637	4AGQ	A	2.02596e-90	4.51339e-85	668

## Sheet: NMC
Gene	Uniprot	Structure	Chain	P	P*	Culled Mutations
AKT1	P31749	1H10	A	0.000254803	0.00254803	5
AKT1	P31749	1UNP	A	0.000233906	0.00233906	5
AKT1	P31749	1UNQ	A	0.00024612	0.0024612	5
AKT1	P31749	1UNR	A	0.000259317	0.00259317	5
AKT1	P31749	2UVM	A	0.000250405	0.00250405	5
AKT1	P31749	3O96	A	3.70214e-05	0.000555321	6
ALK	Q9UM73	2XB7	A	2.45643e-23	2.23535e-21	14
ALK	Q9UM73	2XBA	A	6.75058e-22	2.19394e-19	26
ALK	Q9UM73	2YHV	A	5.16239e-22	1.67778e-19	26
ALK	Q9UM73	3AOX	A	3.8292e-22	1.24449e-19	26
ALK	Q9UM73	3L9P	A	3.30776e-22	1.07502e-19	26
ALK	Q9UM73	3LCS	A	3.18986e-22	1.03671e-19	26
ALK	Q9UM73	3LCT	A	2.7621e-22	8.97681e-20	26
ALK	Q9UM73	4DCE	A	2.37226e-23	2.15876e-21	14
BBOX1	O75936	3MS5	A	0.000401283	0.00601924	6
BBOX1	O75936	3N6W	A	0.000458673	0.00688009	6
BBOX1	O75936	3O2G	A	0.000399215	0.00598823	6
BRAF	P15056	1UWH	A	<2.23E-308	<4.53E-304	202
BRAF	P15056	1UWJ	A	6.34544e-15	2.95063e-12	31
BRAF	P15056	2FB8	A	<2.23E-308	<4.53E-304	202
BRAF	P15056	3C4C	A	4.88963e-16	1.46689e-13	25
BRAF	P15056	3C4D	A	4.88963e-16	1.46689e-13	25
BRAF	P15056	3D4Q	A	<2.23E-308	<4.53E-304	202
BRAF	P15056	3IDP	B	2.51295e-16	7.53886e-14	25
BRAF	P15056	3II5	A	<2.23E-308	<4.53E-304	202
BRAF	P15056	3PPJ	A	<2.23E-308	<4.53E-304	202
BRAF	P15056	3PPK	A	<2.23E-308	<4.53E-304	202
BRAF	P15056	3PRF	A	<2.23E-308	<4.53E-304	202
BRAF	P15056	3PRI	A	<2.23E-308	<4.53E-304	202
BRAF	P15056	3PSB	A	<2.23E-308	<4.53E-304	202
BRAF	P15056	3PSD	A	<2.23E-308	<4.53E-304	202
BRAF	P15056	3Q4C	A	<2.23E-308	<4.67E-304	205
BRAF	P15056	3Q96	A	1.98989e-15	7.52178e-13	28
BRAF	P15056	3SKC	A	2.06125e-16	6.18374e-14	25
BRAF	P15056	3TV4	A	<2.23E-308	<4.44E-304	200
BRAF	P15056	3TV6	A	<2.23E-308	<4.67E-304	205
BRAF	P15056	4DBN	A	1.62989e-15	6.16097e-13	28
BRAF	P15056	4E26	A	<2.23E-308	<4.67E-304	205
BRAF	P15056	4E4X	A	<2.23E-308	<4.67E-304	205
CAMK4	Q16566	2W4O	A	0.00271511	0.0162907	4
CTNNB1	P35222	1P22	C	1.20113e-05	0.00109303	14
HRAS	P01112	121P	A	4.87382e-16	1.12585e-13	22
HRAS	P01112	1AA9	A	3.73847e-16	8.63586e-14	22
HRAS	P01112	1AGP	A	2.57729e-17	3.50512e-15	17
HRAS	P01112	1BKD	R	4.87382e-16	1.12585e-13	22
HRAS	P01112	1CLU	A	3.59164e-17	4.88462e-15	17
HRAS	P01112	1CRP	A	4.87382e-16	1.12585e-13	22
HRAS	P01112	1CRQ	A	4.87382e-16	1.12585e-13	22
HRAS	P01112	1CRR	A	4.87382e-16	1.12585e-13	22
HRAS	P01112	1CTQ	A	4.87382e-16	1.12585e-13	22
HRAS	P01112	1GNP	A	4.87382e-16	1.12585e-13	22
HRAS	P01112	1GNQ	A	4.87382e-16	1.12585e-13	22
HRAS	P01112	1GNR	A	4.87382e-16	1.12585e-13	22
HRAS	P01112	1IAQ	A	7.59925e-16	1.59584e-13	21
HRAS	P01112	1IOZ	A	7.20278e-17	3.96153e-15	11
HRAS	P01112	1JAH	A	2.72157e-17	3.70133e-15	17
HRAS	P01112	1JAI	A	2.57729e-17	3.50512e-15	17
HRAS	P01112	1K8R	A	4.87382e-16	1.12585e-13	22
HRAS	P01112	1LF0	A	5.14419e-16	1.18831e-13	22
HRAS	P01112	1LF5	A	5.14419e-16	1.18831e-13	22
HRAS	P01112	1LFD	B	4.87382e-16	1.12585e-13	22
HRAS	P01112	1NVU	Q	5.14419e-16	1.18831e-13	22
HRAS	P01112	1NVV	Q	5.14419e-16	1.18831e-13	22
HRAS	P01112	1NVW	Q	4.87382e-16	1.12585e-13	22
HRAS	P01112	1NVX	Q	5.14419e-16	1.18831e-13	22
HRAS	P01112	1P2S	A	4.87382e-16	1.12585e-13	22
HRAS	P01112	1P2T	A	3.59862e-16	7.5571e-14	21
HRAS	P01112	1P2U	A	3.59862e-16	7.5571e-14	21
HRAS	P01112	1P2V	A	4.87382e-16	1.12585e-13	22
HRAS	P01112	1PLJ	A	1.53005e-08	3.2131e-07	7
HRAS	P01112	1PLK	A	2.231e-15	5.15361e-13	22
HRAS	P01112	1PLL	A	1.26907e-08	2.66506e-07	7
HRAS	P01112	1Q21	A	3.73847e-16	8.63586e-14	22
HRAS	P01112	1QRA	A	4.87382e-16	1.12585e-13	22
HRAS	P01112	1RVD	A	3.59164e-17	4.88462e-15	17
HRAS	P01112	1WQ1	R	4.87382e-16	1.12585e-13	22
HRAS	P01112	1XCM	A	5.14419e-16	1.18831e-13	22
HRAS	P01112	1XD2	A	5.14419e-16	1.18831e-13	22
HRAS	P01112	1XJ0	A	5.43133e-16	1.25464e-13	22
HRAS	P01112	1ZVQ	A	2.42372e-16	1.59966e-14	12
HRAS	P01112	1ZW6	A	2.55964e-16	1.68936e-14	12
HRAS	P01112	221P	A	5.14419e-16	1.18831e-13	22
HRAS	P01112	2C5L	A	2.57729e-17	3.50512e-15	17
HRAS	P01112	2CE2	X	5.43133e-16	1.25464e-13	22
HRAS	P01112	2CL0	X	5.43133e-16	1.25464e-13	22
HRAS	P01112	2CL6	X	5.43133e-16	1.25464e-13	22
HRAS	P01112	2CL7	X	5.43133e-16	1.25464e-13	22
HRAS	P01112	2CLC	X	5.43133e-16	1.25464e-13	22
HRAS	P01112	2CLD	X	6.06062e-16	1.4e-13	22
HRAS	P01112	2EVW	X	5.43133e-16	1.25464e-13	22
HRAS	P01112	2LCF	A	5.14419e-16	1.18831e-13	22
HRAS	P01112	2Q21	A	1.97237e-17	2.68242e-15	17
HRAS	P01112	2QUZ	A	3.05422e-16	6.41385e-14	21
HRAS	P01112	2RGA	A	2.42372e-16	1.59966e-14	12
HRAS	P01112	2RGB	A	2.42372e-16	1.59966e-14	12
HRAS	P01112	2RGC	A	2.42372e-16	1.59966e-14	12
HRAS	P01112	2RGD	A	2.42372e-16	1.59966e-14	12
HRAS	P01112	2RGE	A	9.01656e-17	4.95911e-15	11
HRAS	P01112	2RGG	A	8.51974e-17	4.68586e-15	11
HRAS	P01112	2UZI	R	2.57729e-17	3.50512e-15	17
HRAS	P01112	2VH5	R	2.57729e-17	3.50512e-15	17
HRAS	P01112	2X1V	A	3.04076e-16	1.67242e-14	11
HRAS	P01112	3DDC	A	5.43133e-16	1.25464e-13	22
HRAS	P01112	3I3S	R	5.14419e-16	1.18831e-13	22
HRAS	P01112	3K8Y	A	4.87382e-16	1.12585e-13	22
HRAS	P01112	3K9L	A	4.4997e-16	9.44937e-14	21
HRAS	P01112	3K9N	A	5.7364e-16	1.32511e-13	22
HRAS	P01112	3KKM	A	1.13521e-16	6.24368e-15	11
HRAS	P01112	3KKN	A	5.14419e-16	1.18831e-13	22
HRAS	P01112	3KUD	A	5.14419e-16	1.18831e-13	22
HRAS	P01112	3L8Y	A	4.87382e-16	1.12585e-13	22
HRAS	P01112	3L8Z	A	4.87382e-16	1.12585e-13	22
HRAS	P01112	3LBH	A	4.87382e-16	1.12585e-13	22
HRAS	P01112	3LBI	A	4.87382e-16	1.12585e-13	22
HRAS	P01112	3LBN	A	4.87382e-16	1.12585e-13	22
HRAS	P01112	3LO5	A	2.20883e-16	1.21486e-14	11
HRAS	P01112	3OIU	A	2.42372e-16	1.59966e-14	12
HRAS	P01112	3OIV	A	4.67421e-09	7.01131e-08	6
HRAS	P01112	3OIW	A	2.57729e-17	3.50512e-15	17
HRAS	P01112	3RRY	A	4.87382e-16	1.12585e-13	22
HRAS	P01112	3RRZ	A	5.14419e-16	1.18831e-13	22
HRAS	P01112	3RS0	A	4.87382e-16	1.12585e-13	22
HRAS	P01112	3RS2	A	4.87382e-16	1.12585e-13	22
HRAS	P01112	3RS3	A	4.87382e-16	1.12585e-13	22
HRAS	P01112	3RS4	A	3.22479e-16	6.77206e-14	21
HRAS	P01112	3RS5	A	4.87382e-16	1.12585e-13	22
HRAS	P01112	3RS7	A	3.40601e-16	7.15262e-14	21
HRAS	P01112	3RSL	A	5.04226e-16	1.05888e-13	21
HRAS	P01112	3RSO	A	4.87382e-16	1.12585e-13	22
HRAS	P01112	3TGP	A	6.06062e-16	1.4e-13	22
HRAS	P01112	421P	A	2.57729e-17	3.50512e-15	17
HRAS	P01112	4EFL	A	4.87382e-16	1.12585e-13	22
HRAS	P01112	4EFM	A	2.57729e-17	3.50512e-15	17
HRAS	P01112	4EFN	A	2.42372e-16	1.59966e-14	12
HRAS	P01112	4Q21	A	4.37916e-16	1.01159e-13	22
HRAS	P01112	521P	A	2.72157e-17	3.70133e-15	17
HRAS	P01112	5P21	A	4.87382e-16	1.12585e-13	22
HRAS	P01112	621P	A	2.42372e-16	1.59966e-14	12
HRAS	P01112	6Q21	A	3.73847e-16	8.63586e-14	22
HRAS	P01112	721P	A	2.42372e-16	1.59966e-14	12
HRAS	P01112	821P	A	2.57729e-17	3.50512e-15	17
IGF2R	P11717	2V5N	A	0.0015069	0.0090414	4
KIF18A	Q8NI77	3LRE	A	0.00518432	0.015553	3
KRAS	P01116	3GFT	A	<2.23E-308	<1.28E-303	338
KRAS	P01116	4DSN	A	1.30834e-73	5.12346e-70	89
KRAS	P01116	4DSO	A	1.30834e-73	5.12346e-70	89
KRAS	P01116	4DST	A	1.30834e-73	5.12346e-70	89
KRAS	P01116	4DSU	A	1.40715e-73	5.38657e-70	88
MET	P08581	1SHY	B	0.000227015	0.00635642	8
MET	P08581	2UZX	B	0.000262835	0.00946205	9
MET	P08581	2UZY	B	0.000118209	0.00425554	9
NRAS	P01111	3CON	A	5.30926e-80	6.76931e-77	51
PIK3CA	P42336	2ENQ	A	3.0113e-08	5.14933e-06	19
PIK3CA	P42336	2RD0	A	4.12405e-122	4.73277e-118	152
PIK3CA	P42336	3HHM	A	1.86645e-82	9.23895e-79	100
PIK3CA	P42336	3HIZ	A	5.48947e-83	2.5559e-79	97
PTEN	P60484	1D5R	A	5.59224e-07	0.000167767	25
TP53	P04637	1A1U	A	3.58641e-07	2.36703e-05	12
TP53	P04637	1AIE	A	1.28447e-07	8.47753e-06	12
TP53	P04637	1C26	A	1.06661e-07	7.03962e-06	12
TP53	P04637	1GZH	A	2.60034e-76	6.36173e-71	700
TP53	P04637	1HS5	A	1.06661e-07	7.03962e-06	12
TP53	P04637	1KZY	A	1.41914e-77	3.49181e-72	702
TP53	P04637	1OLG	A	3.93778e-08	3.07147e-06	13
TP53	P04637	1OLH	A	3.93778e-08	3.07147e-06	13
TP53	P04637	1PES	A	1.28447e-07	8.47753e-06	12
TP53	P04637	1PET	A	1.28447e-07	8.47753e-06	12
TP53	P04637	1SAE	A	3.93778e-08	3.07147e-06	13
TP53	P04637	1SAF	A	3.93778e-08	3.07147e-06	13
TP53	P04637	1SAK	A	3.93778e-08	3.07147e-06	13
TP53	P04637	1SAL	A	3.93778e-08	3.07147e-06	13
TP53	P04637	1TSR	A	9.67593e-78	2.38077e-72	702
TP53	P04637	1TUP	A	9.67593e-78	2.38077e-72	702
TP53	P04637	1UOL	A	3.80359e-77	9.22584e-72	697
TP53	P04637	1YCS	A	6.69317e-77	1.64686e-71	702
TP53	P04637	2AC0	A	4.52327e-78	1.11295e-72	702
TP53	P04637	2ADY	A	6.60953e-78	1.62628e-72	702
TP53	P04637	2AHI	A	4.52327e-78	1.11295e-72	702
TP53	P04637	2ATA	A	6.60953e-78	1.62628e-72	702
TP53	P04637	2BIM	A	2.45323e-80	4.67715e-75	618
TP53	P04637	2BIN	A	4.33214e-75	1.04777e-69	696
TP53	P04637	2BIO	A	4.78568e-76	1.11787e-70	684
TP53	P04637	2BIP	A	3.85063e-76	8.75923e-71	675
TP53	P04637	2BIQ	A	5.85248e-76	1.33129e-70	675
TP53	P04637	2J0Z	A	1.28447e-07	8.47753e-06	12
TP53	P04637	2J10	A	9.73555e-08	5.35455e-06	11
TP53	P04637	2J11	A	1.19604e-07	6.57825e-06	11
TP53	P04637	2J1W	A	5.02867e-77	1.21623e-71	696
TP53	P04637	2J1X	A	1.94061e-78	4.32326e-73	668
TP53	P04637	2J1Y	A	3.96962e-78	8.73776e-73	664
TP53	P04637	2J1Z	A	4.48812e-77	1.08238e-71	695
TP53	P04637	2J20	A	2.45323e-80	4.67715e-75	618
TP53	P04637	2J21	A	1.48663e-76	3.44215e-71	681
TP53	P04637	2OCJ	A	2.08535e-77	5.13102e-72	702
TP53	P04637	2PCX	A	7.27531e-79	1.70937e-73	686
TP53	P04637	2QVQ	A	6.23232e-78	1.47287e-72	688
TP53	P04637	2QXA	A	8.79733e-78	2.09724e-72	691
TP53	P04637	2QXB	A	3.07014e-77	7.5541e-72	702
TP53	P04637	2QXC	A	2.18806e-77	5.3378e-72	699
TP53	P04637	2VUK	A	1.94061e-78	4.32326e-73	668
TP53	P04637	2WGX	A	2.66467e-77	6.27906e-72	687
TP53	P04637	2X0U	A	1.94061e-78	4.32326e-73	668
TP53	P04637	2X0V	A	4.28905e-78	9.55506e-73	668
TP53	P04637	2X0W	A	1.94061e-78	4.32326e-73	668
TP53	P04637	2XWR	A	3.1012e-78	7.63052e-73	702
TP53	P04637	2YBG	A	6.69317e-77	1.64686e-71	702
TP53	P04637	3D05	A	5.63863e-76	1.33645e-70	689
TP53	P04637	3D06	A	2.64304e-75	6.24624e-70	688
TP53	P04637	3D07	A	4.52467e-94	1.07554e-88	690
TP53	P04637	3D08	A	1.14763e-75	2.71217e-70	688
TP53	P04637	3D09	A	1.66149e-76	3.938e-71	689
TP53	P04637	3D0A	A	7.84388e-78	1.86453e-72	690
TP53	P04637	3IGK	A	2.87874e-78	6.80326e-73	688
TP53	P04637	3IGL	A	5.27343e-78	1.29015e-72	700
TP53	P04637	3KMD	A	2.13007e-78	5.24106e-73	702
TP53	P04637	3KZ8	A	1.26779e-77	3.11053e-72	701
TP53	P04637	3Q01	A	5.7751e-86	1.3411e-80	682
TP53	P04637	3Q05	A	5.7751e-86	1.3411e-80	682
TP53	P04637	3Q06	A	3.75293e-83	8.74068e-78	683
TP53	P04637	3SAK	A	3.93778e-08	3.07147e-06	13
TP53	P04637	3TS8	A	5.7751e-86	1.3411e-80	682
TP53	P04637	4AGL	A	1.94061e-78	4.32326e-73	668
TP53	P04637	4AGM	A	8.8507e-79	1.97174e-73	668
TP53	P04637	4AGN	A	8.8507e-79	1.97174e-73	668
TP53	P04637	4AGO	A	1.30927e-78	2.91677e-73	668
TP53	P04637	4AGP	A	1.30927e-78	2.91677e-73	668
TP53	P04637	4AGQ	A	1.94061e-78	4.32326e-73	668
