# Supplementary material for: A spatial simulation approach to account for protein structure when identifying non-random somatic mutations
Source: BMC Bioinformatics. 2014 Jul 3;15:231. doi: 10.1186/1471-2105-15-231 (PMC4227039; doi:10.1186/1471-2105-15-231)
Supplement: Additional file 4 — Results table. A summary of which proteins were identified as significant under SpacePAC and each of the pairwise methods. [file 1471-2105-15-231-S4.xlsx]

## Sheet: Instructions
Instructions:
The results tab shows which protein was significant under SpacePAC, iPAC, NMC and each of the three GraphPAC methods (one for every insertion type we considered: nearest, cheapest and farthest). For the pairwise methods (NMC, iPAC and GraphPAC), the p* value displayed in the center of the table is equal to the p-value x (n(n-1)/2) where n is the number of mutations considered. The p* value repres…

## Sheet: Results
	Method
Gene	SpacePAC	iPAC	Cheapest	Nearest	Farthest	NMC
AKT1	<1.00E-03	0.000447845	0.000555321	0.000553811	0.000555321	0.000555321
ALK	<1.00E-03	1.9856e-42	3.88893e-35	3.39516e-22	2.15876e-21	2.15876e-21
BBOX1				0.00350657	0.00601924	0.00598823
BRAF	<1.00E-03	<2.23 e-308	<2.23 e-308	<2.23 e-308	<2.23 e-308	<2.23 e-308
CAMK4						0.0162907
CHRM2	0.011
CTNNB1	0.002	0.00669387	0.00109303	0.00109303	0.00109303	0.00109303
DOCK2	0.022	0.00928886	0.00339161
DPP4					0.0190249
EGFR		0.00520749
EPB41L3			0.0125991
FGFR3	0.02
FSHR	0.022
HRAS	<1.00E-03	1.5539e-23	1.87005e-32	1.87005e-32	1.18482e-31	2.68242e-15
IDE	0.02	0.0036025
IGF2R	0.014		0.00774425	0.00305627		0.0090414
INSR			0.0198393
KIF18A	0.006	0.015553	0.015553	0.015553	0.015553	0.015553
KRAS	<1.00E-03	<2.23 e-308	<2.23 e-308	<2.23 e-308	<2.23 e-308	<2.23 e-308
MAP2K4				0.00704983	0.0181646
MET			0.0154757			0.00425554
NRAS	<1.00E-03	1.5271e-75	6.65033e-77	6.6498e-77	6.6498e-77	6.76931e-77
PIK3CA	<1.00E-03	4.73277e-118	4.73277e-118	4.73277e-118	4.73277e-118	4.73277e-118
PTEN	<1.00E-03	0.00571117	0.000759697	0.00241449	0.00481429	0.000167767
SEC23A	0.017			0.0118431
TP53	<1.00E-03	1.78218e-134	6.22227e-169	1.78218e-134	8.41718e-163	1.07554e-88
Total	18	14	16	15	14	15
