# Supplementary material for: A spatial simulation approach to account for protein structure when identifying non-random somatic mutations
Source: BMC Bioinformatics. 2014 Jul 3;15:231. doi: 10.1186/1471-2105-15-231 (PMC4227039; doi:10.1186/1471-2105-15-231)
Supplement: Additional file 5 — Relevant sites. A description of which of the SpacePAC hotspots fall within structurally relevant regions. [file 1471-2105-15-231-S5.xlsx]

## Sheet: Instructions-Summary
Tab	Details
Structural Comparisons	Shows the protein, structure and p-value of the most significant hotspot. Each hotspots can be comprised of up to three spheres. If some spheres are not needed, a "-" is shown for their center. Note, if the observed statistic was more significant than that in all 1000 simulations, a p-value of < 1.00E-03 is displayed. If more than one structure had the lowest p-value, a representative structure w…
Remaing Tabs	For each significant protein, the most significant structure was chosen. Information is then displayed showing if the spheres overlap any structurally important regions. For some proteins, the amino acid mutation within the sphere is described. For each sphere, both the center residue and the remaining residues in the sphere are shown. If the sphere only contained one residue, the "center" column…
Summary	Count
Total Significant Proteins Found	18
Proteins where the hotspot overlaps an ATP/GTP Binding Site	4
Proteins where the hotspot overlaps another type of Binding/Interaction Region	3
Proteins where the hotspot overlaps a Kinase Domain	2
Proteins where the hotspot overlaps another Domain Type	5
Note:
Out of the 18 proteins found to be significant, 14 of them had their most signficant cluster fall within a binding site/interaction region, kinase domain or another domain type.
Of the remaining 4 proteins, 3 proteins (CTNNB1, FGFR3, FSHR) have all been associated with cancer.

## Sheet: Structural Comparison
	SpacePAC
Protein	Structure	P-value	Center1	Center2	Center3
AKT1	1UNR	<1.00E-03	17	-	-
ALK	2XB7	<1.00E-03	1174	-	-
BRAF	3Q96	<1.00E-03	465	470	596
CHRM2	3UON	0.011	52	144	-
CTNNB1	1P22	0.002	34	-	-
DOCK2	2YIN	0.022	1349	1485	-
FGFR3	1RY7	0.02	248	-	-
FSHR	1XWD	0.022	21	200	-
HRAS	121P	<1.00E-03	60	-	-
IDE	3N57	0.02	698	-	-
IGF2R	2V5N	0.014	1763	1769	-
KIF18A	3LRE	0.006	17	107	-
KRAS	3GFT	0.0005	12	-	-
NRAS	3CON	<1.00E-03	12	-	-
PIK3CA	2RD0	<1.00E-03	88	545	1047
PTEN	1D5R	<1.00E-03	129	-	-
SEC23A	3EG9	0.017	743	-	-
TP53	4AGN	<1.00E-03	248	273	-

## Sheet: AKT1
AKT1
	Center1	Residues in Sphere 1	Center 2	Residues in Sphere 2	Center 3	Residues in Sphere 3	P-value	Structure
Cluster	17	17	-	-	-	-	<1.00E-03	1UNR
Relevant Structure Overlap
AA Positions	Region Description
5-108	PH Domain
14-19	Inositol-(1,3,4,5)-tetrakisphosphate binding region
Uniprot Source
http://www.uniprot.org/uniprot/P31749

## Sheet: ALK
ALK
	Center1	Residues in Sphere 1	Center 2	Residues in Sphere 2	Center 3	Residues in Sphere 3	P-value	Structure
Cluster	1174	1174	-	-	-	-	<1.00E-03	2XB7
Relevant Structure Overlap
AA Positions	Region Description
1116-1392	Protein Kinase Domain
Uniprot Source
http://www.uniprot.org/uniprot/Q9UM73

## Sheet: BRAF
BRAF
	Center1	Residues in Sphere 1	Center 2	Residues in Sphere 2	Center 3	Residues in Sphere 3	P-value	Structure
Cluster	465	464, 465, 466	470	469, 470, 471	596	595, 596, 597	<1.00E-03	3Q96
Relevant Structure Overlap
AA Positions	Region Description
457-717	Protein Kinase Domain
463-471	ATP Nucleotide Binding (By Similarity)
Uniprot Source
http://www.uniprot.org/uniprot/P15056

## Sheet: CHRM2
CHRM2
	Center1	Residues in Sphere 1	Center 2	Residues in Sphere 2	Center 3	Residues in Sphere 3	P-value	Structure
Cluster	52	52	144	144	-		0.011	3UON
Relevant Structure Overlap
AA Positions	Region Description
46-59	Cytoplasmic Topological Domain (By Similarity)
140-162	Helical Transmembrane (By Similarity)
Uniprot Source
http://www.uniprot.org/uniprot/P08172

## Sheet: CTNNB1
CTNNB1
	Center1	Residues in Sphere 1	Center 2	Residues in Sphere 2	Center 3	Residues in Sphere 3	P-value	Structure
Cluster	34	32,34,35	-		-		0.002	1P22
Relevant Structure Overlap
AA Positions	Region Description
Mutation: G34R/G34V	G34R and G34V are associated with hepatocellular carcinoma and hepatoblastoma, respectively. See the Uniprot link for reference information
Uniprot Source
http://www.uniprot.org/uniprot/P35222
Note:
hepatocellular carcinoma

## Sheet: DOCK2
DOCK2
	Center1	Residues in Sphere 1	Center 2	Residues in Sphere 2	Center 3	Residues in Sphere 3	P-value	Structure
Cluster	1349	1349	1485	1485	-		0.022	2YIN
Relevant Structure Overlap
AA Positions	Region Description
1211-1622	DHR-2 Domain
939-1476	Interaction with CRKL
Uniprot Source
http://www.uniprot.org/uniprot/Q92608

## Sheet: FGFR3
FGFR3
	Center1	Residues in Sphere 1	Center 2	Residues in Sphere 2	Center 3	Residues in Sphere 3	P-value	Structure
Cluster	248	248	-		-		0.02	1RY7
Relevant Structure Overlap
AA Positions	Region Description
23-375	Extracellular Topological Domain (Potential)
Mutation: R248C	Associated with bladder cancer. See the uniprot reference for more information.
Between 2 Domains:
151-244	Ig-like C2-type 2 Domain
253-355	Ig-like C2-type 3 Domain
Uniprot Source
http://www.uniprot.org/uniprot/P22607

## Sheet: FSHR
FSHR
	Center1	Residues in Sphere 1	Center 2	Residues in Sphere 2	Center 3	Residues in Sphere 3	P-value	Structure
Cluster	21	21	200	200	-		0.022	1XWD
Relevant Structure Overlap
AA Positions	Region Description
18-366	Extracellular Topological Domain (Potential)
18-46	LRRNT Domain
193-216	LRR 7 Repeat
Uniprot Source
http://www.uniprot.org/uniprot/P23945

[truncated: 10 more sheets: HRAS, IDE, IGFR2, KIF18A, KRAS, NRAS, PIK3CA, PTEN, SEC23A, TP53]
