# Supplementary material for: A spatial simulation approach to account for protein structure when identifying non-random somatic mutations
Source: BMC Bioinformatics. 2014 Jul 3;15:231. doi: 10.1186/1471-2105-15-231 (PMC4227039; doi:10.1186/1471-2105-15-231)
Supplement: Additional file 6 — Performance evaluation. In-depth analysis of the SpacePAC hotspots when evaluated using PolyPhen-2 and CHASM. [file 1471-2105-15-231-S6.xlsx]

## Sheet: Instructions
Instructions:
The tab name specifies the machine learning algorithm and whether the analysis is on an amino acid or protein level. For CHASM, the score, empirical p-value and composite FDR as outputted via http://www.cravat.us is shown. Furthermore, the FDR column is calculated to be the FDR adjusted empirical p-values using the R package multtest. For Polyphen-2, the probability of the mutation being damaging…

## Sheet: CHASM-ByAminoAcid
Gene	Residue	Chasm Score	Empirical P-Value	FDR
AKT1	17	0.146	0.0002	0.05
ALK	1174	0.052	0	0.05
BRAF	464	0.028	0	0.05
	466	0.018	0	0.05
	469	0.004	0	0.05
	471	0.166	0.0002	0.05
	595	0.028	0	0.05
	596	0.022	0	0.05
	597	0.012	0	0.05
CHRM2	52	0.648	0.2488	0.3
	144	0.522	0.074	0.1
CTNNB1	32	0.022	0	0.05
	34	0.036	0	0.05
	35	0.064	0	0.05
DOCK2	1349	0.576	0.1316	0.15
	1485	0.886	0.9518	1
FGFR3	248	0.38	0.0146	0.05
FSHR	21	0.7	0.3778	0.45
	200	0.714	0.4158	0.45
HRAS	12	0.206	0.0004	0.05
	61	0.2	0.0004	0.05
IDE	698	0.784	0.6546	0.7
IGF2R	1763	0.536	0.0868	0.1
	1769	0.72	0.4348	0.5
KIF18A	17	0.336	0.0074	0.05
	107	0.394	0.0188	0.05
KRAS	12	0.002	0	0.05
NRAS	12	0.022	0	0.05
	13	0.024	0	0.05
PIK3CA	88	0.162	0.0002	0.05
	545	0.032	0	0.05
	1047	0.014	0	0.05
PTEN	128	0.208	0.0004	0.05
	129	0.14	0	0.05
	130	0.13	0	0.05
SEC23A	743	0.702	0.384	0.45
TP53	248	0.006	0	0.05
	273	0.002	0	0.05

## Sheet: Chasm-ByGene
HUGO symbol	CHASM	Composite p value	Composite FDR
AKT1	0.146	0.0002	0.05
ALK	0.052	1e-11	0.05
BRAF	0.004	2.17375e-120	0.05
CHRM2	0.522	0.0664797	0.1
CTNNB1	0.022	9.854e-71	0.05
DOCK2	0.576	0.64968	0.7
FGFR3	0.38	0.0146	0.05
FSHR	0.7	0.355519	0.45
HRAS	0.2	5.77435e-15	0.05
IDE	0.784	0.726193	1
IGF2R	0.536	0.0566371	0.1
KIF18A	0.336	0.000702566	0.05
KRAS	0.002	9.854e-71	0.05
NRAS	0.022	2.56328e-90	0.05
PIK3CA	0.014	4.84328e-52	0.05
PTEN	0.13	6.76363e-34	0.05
SEC23A	0.702	0.384	0.45
TP53	0.002	1.58312e-80	0.05

## Sheet: PolyPhen2-ByAminoAcid
Gene	Amino Acid	Probability	False Positive Rate	Calculated FDR
AKT1	17	1	0.00026	0.000741481
ALK	1174	0.933	0.0573	0.0848481
BRAF	464	0.851	0.00574	0.0113328
	466	0.986	0.0112	0.0210341
	469	0.985	0.00026	0.000741481
	471	0.334	0.111	0.125691
	595	0.999	0.00574	0.0113328
	596	1	0.00026	0.000741481
	597	0.934	0.00026	0.000741481
CHRM2	52	1	0.00026	0.000741481
	144	0.995	0.0277	0.048475
CTNNB1	32	0.999	0.00026	0.000741481
	34	1	0.00026	0.000741481
	35	0.999	0.00574	0.0113328
DOCK2	1349	1	0.00026	0.000741481
	1485	0	1	1
FGFR3	248	1	0.00026	0.000741481
FSHR	21	0.004	0.408	0.41888
	200	0.999	0.00574	0.0113328
HRAS	12	0.513	0.0666	0.0959648
	61	0.008	0.0945	0.115741
IDE	698	0	0.15	0.167391
IGF2R	1763	0.004	0.178	0.1958
	1769	1	0.00026	0.000724286
KIF18A	17	1	0.00026	0.000741481
	107	1	0.00026	0.000741481
KRAS	12	0.517	0.00026	0.000741481
NRAS	12	0.329	0.0346	0.0579174
	13	0.434	0.00574	0.0113328
PIK3CA	88	1	0.00026	0.000741481
	545	0.991	0.00574	0.0113328
	1047	0.01	0.0888	0.112092
PTEN	128	1	0.00026	0.000741481
	129	1	0.00026	0.000741481
	130	1	0.00026	0.000741481
SEC23A	743	0.999	0.00574	0.0113328
TP53	248	0.938	0.00026	0.000741481
	273	0.831	0.00026	0.000741481

## Sheet: PolyPhen2-ByGene
Gene	Probability	False Positive Rate	Calculated FDR
AKT1	1	0.00026	0.000741481
ALK	0.933	0.0573	0.0848481
BRAF	0.334	0.00026	0.000741481
CHRM2	0.995	0.00026	0.000741481
CTNNB1	0.999	0.00026	0.000741481
DOCK2	0	0.00026	0.000741481
FGFR3	1	0.00026	0.000741481
FSHR	0.004	0.00574	0.0113328
HRAS	0.008	0.0666	0.0959648
IDE	0	0.15	0.167391
IGF2R	0.00026	0.0109	0.000724286
KIF18A	1	0.00026	0.000741481
KRAS	0.517	0.00026	0.000741481
NRAS	0.329	0.00574	0.0113328
PIK3CA	0.01	0.00026	0.000741481
PTEN	1	0.00026	0.000741481
SEC23A	0.999	0.00574	0.0113328
TP53	0.831	0.00026	0.000741481
